# Supplementary material for: Combined Transcriptome Sequencing of Mycoplasma hyopneumoniae and Infected Pig Lung Tissue Reveals Up-Regulation of Bacterial F1-Like ATPase and Down-Regulation of the P102 Cilium Adhesin in vivo
Source: Front Microbiol. 2020 Jul 20;11:1679. doi: 10.3389/fmicb.2020.01679 (PMC7379848; doi:10.3389/fmicb.2020.01679)
Supplement: Supplementary file 1 [file Data_Sheet_1.xlsx]

## Sheet: Table S1
Table S1. Genome properties of Mycoplasma hyopneumoniae determined using SAPP
Strain	Total amount of proteinsa	Proteins with domainsb	Total unique domainsc
Strain_11	681	466	855
Strain_232	681	468	856
Strain_J	692	479	859
Strain_7448	690	476	862
Strain_168	698	470	857
Strain_168L	700	471	857
Strain98	694	471	857
Strain_7422	703	477	857
aAmount of proteins based on prodigal gene calling
bNumber of proteins which contain at least one protein domain
cNumber of unique domains annotated by InterProScan

## Sheet: Table S2
Table S2. Presence or absence of accessory domains in Mycoplasma hyopneumoniae strains
	InterPro Identifier
Strain	IPR000055	IPR000209	IPR000473	IPR001584	IPR001943	IPR002559	IPR003688	IPR004372	IPR004541	IPR005904	IPR006027	IPR006680	IPR010045	IPR011032	IPR013123	IPR013154	IPR014528	IPR014756	IPR015803	IPR016484	IPR016881	IPR025948	IPR028055
Strain98	1	0	1	0	1	1	1	0	0	1	1	0	1	0	1	0	1	1	0	1	1	0	1
Strain_11	0	1	0	0	1	1	1	1	1	0	1	0	1	0	0	0	1	0	0	1	1	0	1
Strain_168	0	1	1	1	0	1	1	1	1	1	1	1	1	0	0	0	1	0	0	1	0	0	1
Strain_168L	0	1	1	1	0	1	1	1	1	1	1	1	0	0	0	0	1	0	0	1	1	0	1
Strain_232	0	1	0	0	1	1	1	1	1	1	1	0	1	0	0	0	1	0	0	1	1	0	1
Strain_7422	0	1	1	1	0	0	1	1	1	1	0	0	1	1	1	1	0	1	1	0	1	0	0
Strain_7448	1	1	1	0	0	1	1	1	1	1	1	0	1	1	1	1	1	1	1	1	1	0	1
Strain_J	0	1	1	1	0	1	0	1	1	1	1	1	1	0	0	0	1	1	0	1	1	1	1
InterPro identifier	Function
IPR000055	Restriction endonuclease, type I, HsdS
IPR000209	Peptidase S8/S53 domain
IPR000473	Ribosomal protein L36
IPR001584	Integrase, catalytic core
IPR001943	UVR domain
IPR002559	Transposase, IS4-like
IPR003688	Ti-type conjugative transfer system, TraG-like
IPR004372	Acetate/propionate kinase
IPR004541	Translation elongation factor EFTu/EF1A, bacterial/organelle
IPR005904	Hypoxanthine phosphoribosyl transferase
IPR006027	NusB/RsmB/TIM44
IPR006680	Amidohydrolase-related
IPR010045	Phosphopentomutase
IPR011032	GroES-like
IPR013123	RNA 2-O ribose methyltransferase, substrate binding
IPR013154	Alcohol dehydrogenase, N-terminal
IPR014528	Predicted signal transduction phosphoesterase, YybT type
IPR014756	Immunoglobulin E-set
IPR015803	Cysteine-tRNA ligase
IPR016484	GTP-binding protein EngA
IPR016881	Uncharacterised conserved protein UCP028340
IPR025948	HTH-like domain
IPR028055	Membrane insertase YidC/Oxa1, C-terminal

## Sheet: Table S3
Table S3. Differentially expressed genes in M. hyopneumoniae infected lung tissue. Fold changes were calculated as non-infected compared to infected.
Gene	logFC	logCPM	LR	PValue	FDR
CXCL8	-6.27605	5.98202	318.158	3.64831e-71	4.05182e-67
LBP	-5.26025	5.85033	47.6911	4.9896e-12	1.00754e-09
ATP6V1C2	-5.01871	5.84888	61.3367	4.81042e-15	1.78082e-12
MS4A7	-4.86237	4.95218	82.0802	1.30677e-19	1.61255e-16
CRISP3	-4.8432	6.66505	20.0662	7.48056e-06	0.000240113
BPIFB1	-4.59078	4.82901	57.6247	3.17222e-14	1.00659e-11
GPR84	-4.43046	4.73583	124.043	8.24305e-29	1.83095e-25
JCHAIN	-4.38789	10.7151	45.9249	1.22871e-11	2.3129e-09
CHI3L2	-4.36927	6.01289	134.971	3.35014e-31	9.30167e-28
MSC	-4.35708	4.43281	142.082	9.33036e-33	3.4541e-29
SLAMF7	-4.26902	6.78025	175.822	3.9593e-40	2.1986e-36
TIGIT	-4.11422	4.12084	43.1113	5.17116e-11	8.57177e-09
F13A1	-4.0724	7.29692	59.9952	9.50905e-15	3.30024e-12
SGPP2	-4.02774	5.54124	30.6571	3.07904e-08	2.41144e-06
CP	-3.94507	5.6753	67.7697	1.8375e-16	1.02036e-13
MZB1	-3.87235	7.46741	97.4165	5.6175e-23	8.91257e-20
CLCA1	-3.86601	5.70034	17.0422	3.65573e-05	0.000886475
CHI3L1	-3.79311	10.9632	39.6929	2.97204e-10	3.97681e-08
SPP1	-3.79136	8.29155	32.7898	1.02685e-08	9.42494e-07
TGM3	-3.78511	6.49556	74.1596	7.20513e-18	7.27456e-15
CYP3A39	-3.52173	4.5369	67.0491	2.64828e-16	1.39272e-13
EAF2	-3.37782	4.04488	38.4626	5.58138e-10	6.96481e-08
HPSE	-3.35358	4.75677	32.1269	1.44422e-08	1.26295e-06
GPNMB	-3.34912	9.14191	43.0529	5.32805e-11	8.70196e-09
POU2AF1	-3.34707	5.14826	59.9123	9.91789e-15	3.33782e-12
LAG3	-3.27754	3.3348	47.5802	5.27992e-12	1.04712e-09
RND1	-3.27682	5.21518	70.841	3.87196e-17	2.59316e-14
CCL11	-3.22821	3.7512	71.3157	3.04399e-17	2.25377e-14
CD274	-3.22201	3.96452	72.9425	1.33481e-17	1.23537e-14
CD209	-3.21688	5.28488	15.9834	6.39008e-05	0.0013118
AMBN	-3.20804	4.55661	36.4606	1.55783e-09	1.7476e-07
EGLN3	-3.15506	5.28865	39.645	3.04583e-10	4.02702e-08
CYP1B1	-3.1528	5.48829	66.9685	2.75886e-16	1.39272e-13
ACOD1	-3.13274	3.12551	72.294	1.85406e-17	1.4708e-14
PLA2G2D	-3.12267	5.0982	105.3	1.04963e-24	1.94287e-21
CCL3L1	-3.10518	4.39059	52.886	3.53479e-13	9.81433e-11
IRF4	-3.08771	6.36251	37.0592	1.14595e-09	1.33968e-07
CXCL2	-3.06983	5.74511	80.6705	2.66674e-19	2.96168e-16
IL1A	-3.0676	3.47169	56.5067	5.60065e-14	1.63686e-11
TMPRSS4	-3.00743	3.91617	45.3216	1.67191e-11	3.04398e-09
SLC2A5	-3.00407	5.31515	31.694	1.80479e-08	1.51849e-06
PGLYRP1	-3.00303	6.46476	13.4303	0.00024759	0.00382972
CYP27B1	-2.9679	4.2172	63.5291	1.58014e-15	6.74963e-13
CSF3	-2.94629	3.38392	32.046	1.50561e-08	1.30636e-06
S100A2	-2.93473	4.95219	32.0016	1.54049e-08	1.32626e-06
TNFRSF13C	-2.91208	4.47947	24.9602	5.8527e-07	2.90179e-05
MS4A1	-2.90267	4.63194	22.3314	2.2942e-06	9.23164e-05
MYBPH	-2.85388	6.10992	35.7526	2.2403e-09	2.46344e-07
CD69	-2.84945	3.7004	49.9632	1.56654e-12	3.7017e-10
FCGBP	-2.82611	6.40288	30.0648	4.17841e-08	3.09369e-06
SOD2	-2.77167	9.07413	89.7351	2.7228e-21	3.77992e-18
IL1R2	-2.76409	3.24411	27.1772	1.85637e-07	1.09084e-05
XDH	-2.74197	4.39302	15.2811	9.26366e-05	0.00175878
C15orf48	-2.69066	4.31028	64.8904	7.91806e-16	3.82339e-13
RAP1GAP	-2.68896	4.78551	57.3918	3.5709e-14	1.10162e-11
SCGB3A2	-2.62796	8.92641	28.0381	1.18953e-07	7.58396e-06
RBP4	-2.61574	3.84928	14.2179	0.000162811	0.00275217
BHLHA15	-2.56283	6.55754	42.8272	5.9794e-11	9.62423e-09
ARG1	-2.5533	6.16561	63.7872	1.38611e-15	6.15767e-13
FCRL3	-2.54794	3.85118	25.3035	4.89816e-07	2.53019e-05
ICOS	-2.54793	3.6153	26.6168	2.48073e-07	1.39853e-05
TNFRSF4	-2.52625	3.13427	41.0206	1.50632e-10	2.17262e-08
PPIF	-2.5113	6.22578	43.7469	3.73709e-11	6.38525e-09
SERPINF2	-2.50908	2.9643	38.5431	5.35579e-10	6.75925e-08
VCAM1	-2.50638	6.97904	43.3718	4.52661e-11	7.61705e-09
UNC5CL	-2.48778	4.46169	30.3985	3.51794e-08	2.69261e-06
TNFAIP6	-2.45384	4.24035	30.3866	3.53972e-08	2.69261e-06
STEAP4	-2.44621	4.96985	46.5713	8.83452e-12	1.72134e-09
SLC15A2	-2.4351	3.76096	17.2287	3.31391e-05	0.000825209
IL21R	-2.42713	4.40133	35.5509	2.48475e-09	2.65342e-07
ISG20	-2.424	3.64934	42.1785	8.33117e-11	1.28508e-08
PIGR	-2.40699	8.55867	60.5613	7.13215e-15	2.55515e-12
SAMHD1	-2.40285	7.43153	72.3587	1.79428e-17	1.4708e-14
ABCA1	-2.39881	6.07109	21.6401	3.28911e-06	0.000125099
SMPDL3A	-2.39726	7.04949	40.4712	1.99539e-10	2.84112e-08
ELL2	-2.35277	5.423	29.8292	4.71822e-08	3.4474e-06
JAKMIP1	-2.34827	2.86595	23.4318	1.29422e-06	5.67635e-05
IL18R1	-2.34085	3.16136	33.989	5.54238e-09	5.49586e-07
CCR2	-2.33726	5.84594	26.4466	2.70922e-07	1.51963e-05
PLIN2	-2.32997	6.7796	51.4439	7.36716e-13	1.85954e-10
SLC16A3	-2.31711	5.05108	36.8214	1.29459e-09	1.49768e-07
ADAMTS13	-2.31008	2.9298	18.209	1.97946e-05	0.000550973
CD19	-2.29039	3.67661	18.2574	1.92971e-05	0.000541196
RALGPS2	-2.28789	4.34871	18.4603	1.73479e-05	0.000494014
CD72	-2.28309	4.54405	20.9191	4.791e-06	0.000169996
FAM20A	-2.28057	3.81265	37.4132	9.55755e-10	1.15376e-07
VNN2	-2.27904	5.03042	49.059	2.48373e-12	5.51685e-10
GZMA	-2.26694	2.62674	23.5499	1.21714e-06	5.45061e-05
TFRC	-2.26499	6.558	30.5107	3.32025e-08	2.57865e-06
BATF	-2.26209	4.62316	48.4709	3.3522e-12	7.15952e-10
SMIM32	-2.2604	4.17986	36.6065	1.44547e-09	1.6381e-07
TLR6	-2.24307	3.12044	20.1699	7.0859e-06	0.00023078
BHLHE40	-2.22608	6.58863	68.7908	1.0948e-16	6.39938e-14
CCL19	-2.21237	6.17256	35.512	2.53481e-09	2.65581e-07
SLAMF8	-2.19782	3.53171	28.9387	7.47066e-08	5.09013e-06
CD79B	-2.19022	4.9838	20.3612	6.41175e-06	0.000215133
ADAM8	-2.18884	4.4953	33.7556	6.24876e-09	6.14148e-07
APOD	-2.16028	3.44686	25.3628	4.74992e-07	2.46508e-05
SAMSN1	-2.15478	5.16675	32.2502	1.35541e-08	1.21397e-06
EMILIN2	-2.11381	8.22435	68.8685	1.05252e-16	6.39938e-14
DAPP1	-2.10305	3.57886	22.1446	2.52864e-06	9.95853e-05
CHIA	-2.1028	6.35394	49.8859	1.62955e-12	3.70416e-10
ADM5	-2.1013	3.24998	24.5297	7.31744e-07	3.50291e-05
BLK	-2.10114	3.3378	17.1493	3.45539e-05	0.000849017
TNFRSF13B	-2.09878	4.36298	27.1854	1.8485e-07	1.09084e-05
CD79A	-2.07983	6.94783	25.8387	3.71172e-07	2.00108e-05
IL18	-2.06367	4.46971	27.183	1.85082e-07	1.09084e-05
PAX5	-2.06317	4.09777	13.6336	0.000222173	0.0035401
CTSH	-2.05549	9.07859	37.252	1.03806e-09	1.22646e-07
CSF3R	-2.05528	6.93429	48.2535	3.74538e-12	7.84834e-10
KIAA1324	-2.04641	4.9596	18.5843	1.62554e-05	0.000466491
PRDM1	-2.0378	5.31172	28.3824	9.95644e-08	6.46645e-06
TGM1	-2.00771	3.98284	42.1007	8.66907e-11	1.31889e-08
IL1RAP	-1.99434	4.94548	62.5422	2.60792e-15	9.98743e-13
TLR1	-1.98731	3.53659	25.1603	5.27571e-07	2.67544e-05
BCAT1	-1.97803	6.10419	28.0541	1.17971e-07	7.5733e-06
ALDH1A1	-1.97312	7.78437	52.4394	4.43742e-13	1.17338e-10
SBSN	-1.97133	2.10713	17.283	3.22047e-05	0.000805553
LY9	-1.97052	4.75032	29.4396	5.76871e-08	4.09802e-06
ZNF831	-1.9593	3.55381	14.6476	0.000129597	0.00230288
IL7R	-1.95929	3.92118	22.9392	1.67203e-06	7.01653e-05
LPAR3	-1.95413	3.34061	13.052	0.000302961	0.00448677
MNDA	-1.95062	4.13365	23.8206	1.05743e-06	4.7739e-05
SRGN	-1.94338	9.05996	39.8834	2.69579e-10	3.65115e-08
RGS4	-1.93748	6.02337	62.819	2.26605e-15	8.98812e-13
GPR25	-1.9291	3.43251	17.3003	3.19136e-05	0.000801884
SOCS3	-1.92284	7.24546	31.0626	2.49837e-08	2.02532e-06
MYBPC2	-1.92027	4.89051	39.9315	2.63026e-10	3.60638e-08
ABCA6	-1.91944	3.57814	17.4846	2.89647e-05	0.000736115
FRK	-1.9142	2.77517	20.7566	5.21507e-06	0.000182134
TNIP3	-1.91017	3.97959	26.2869	2.94276e-07	1.62598e-05
P2RY10	-1.90121	3.20482	16.6906	4.39994e-05	0.0010223
NFE2L3	-1.90007	2.37503	15.0045	0.000107252	0.00197536
SFTPA1	-1.88789	12.6608	23.0075	1.61374e-06	6.81452e-05
CTSC	-1.8855	8.96624	23.5298	1.22994e-06	5.48583e-05
JAML	-1.88345	5.11176	33.454	7.29701e-09	7.10883e-07
SLC16A6	-1.88094	2.46095	25.5848	4.23357e-07	2.21783e-05
GCK	-1.8786	5.24902	42.2852	7.88889e-11	1.234e-08
MAP3K8	-1.87573	4.5535	42.5144	7.01625e-11	1.11318e-08
TCEA3	-1.8721	2.37658	15.646	7.63741e-05	0.00151737
TNFRSF17	-1.85732	4.14931	13.4683	0.000242632	0.00377662
AMPD3	-1.84537	4.57261	20.5189	5.90443e-06	0.000203017
CD163	-1.84537	9.94476	18.7102	1.52168e-05	0.000439735
C4A	-1.84309	8.69133	30.1229	4.05512e-08	3.04298e-06
GCNT1	-1.843	3.80963	14.9133	0.000112568	0.00205117
PDCD1	-1.84008	3.51136	21.4503	3.63127e-06	0.000135332
CXCL14	-1.83924	6.65357	32.8874	9.76525e-09	9.03774e-07
BATF3	-1.83165	5.06814	33.426	7.40295e-09	7.14932e-07
IL1R1	-1.81941	6.29421	45.9696	1.20105e-11	2.2998e-09
GPR183	-1.81934	4.39028	15.1526	9.91616e-05	0.00186029
CD84	-1.81828	5.05025	30.4838	3.36663e-08	2.59652e-06
ITGB7	-1.81565	6.69001	26.3578	2.83665e-07	1.57519e-05
GPR174	-1.80765	2.64711	15.6078	7.79345e-05	0.00154285
HK3	-1.79598	7.42882	39.2408	3.74622e-10	4.89477e-08
DHRS9	-1.79333	3.16863	15.3588	8.89062e-05	0.00171125
CD200R1	-1.78837	3.95294	14.0618	0.000176896	0.00295912
CCR10	-1.78705	3.2156	21.0299	4.52162e-06	0.000162515
HSD11B1	-1.78632	7.46098	45.3534	1.64499e-11	3.04398e-09
PTPRO	-1.78298	3.8736	19.5439	9.83118e-06	0.000304878
RHEX	-1.7712	2.93355	18.8992	1.37811e-05	0.000404903
CD48	-1.76314	6.31959	33.3075	7.86788e-09	7.46843e-07
FCRLA	-1.75851	2.62285	13.3322	0.000260891	0.00398549
IL2RA	-1.7568	2.69937	19.7781	8.69755e-06	0.000272867
RHOH	-1.74825	5.51112	30.2498	3.79821e-08	2.86959e-06
SLC7A11	-1.74768	2.27186	19.1115	1.23298e-05	0.000367533
PDCD1LG2	-1.74347	5.81996	20.3098	6.58623e-06	0.000217381
TNFRSF6B	-1.7406	3.09368	18.0176	2.18869e-05	0.000597239
ARRDC4	-1.73988	6.5298	39.0132	4.20949e-10	5.43612e-08
ACP5	-1.7353	5.87088	43.7881	3.65924e-11	6.34992e-09
IFI30	-1.73495	7.85334	31.3461	2.1589e-08	1.80277e-06
LRG1	-1.73444	4.88422	40.2882	2.19124e-10	3.04199e-08
SEMA4A	-1.73294	6.35004	35.6058	2.41564e-09	2.6294e-07
ADAM28	-1.72408	4.51062	18.5505	1.65458e-05	0.000473604
MCOLN2	-1.72205	3.82025	17.8903	2.34006e-05	0.000627746
TIMP1	-1.7133	7.08775	48.8777	2.7243e-12	5.93257e-10
IKBKE	-1.71241	4.7975	31.2934	2.21833e-08	1.83856e-06
HNMT	-1.7021	6.15675	14.2433	0.000160632	0.0027278
CD4	-1.70185	5.13078	20.3261	6.53022e-06	0.00021714
IL4I1	-1.69752	2.78503	20.4668	6.06743e-06	0.000205442
SLA-DOA	-1.69251	5.61373	29.5313	5.50202e-08	3.98582e-06
DUSP4	-1.68079	5.68993	16.4543	4.98363e-05	0.00111424
MERTK	-1.67891	5.4556	28.842	7.85283e-08	5.30901e-06
CCR1	-1.67551	6.28954	51.8013	6.14105e-13	1.58611e-10
SLC16A14	-1.67326	3.44318	20.3069	6.59621e-06	0.000217381
AKAP5	-1.67245	3.57093	17.2926	3.20427e-05	0.00080331
NOD2	-1.67022	3.13633	17.6687	2.62923e-05	0.000685452
CXCR5	-1.66965	3.12842	11.5466	0.000678747	0.0085954
RNF128	-1.65795	3.77659	11.5909	0.000662756	0.00845801
GLIPR1	-1.65721	5.38314	26.1413	3.17328e-07	1.74468e-05
DERL3	-1.65666	5.1765	23.4714	1.26782e-06	5.60971e-05
CD22	-1.6531	5.38011	16.774	4.21057e-05	0.000982407
ZC3H12D	-1.65302	4.28107	13.6391	0.000221522	0.00353481
NFKBIZ	-1.65215	5.89152	41.3897	1.2471e-10	1.8467e-08
PLXNC1	-1.65205	6.84238	18.9581	1.33622e-05	0.000395734
C3	-1.64855	11.4579	24.2131	8.62439e-07	4.04145e-05
HACD4	-1.62949	4.25707	15.1715	9.81727e-05	0.00184863
MPST	-1.62667	4.77259	15.729	7.30962e-05	0.00147066
RGS18	-1.62268	4.4588	17.5438	2.80758e-05	0.000718456
VAV1	-1.62204	6.8016	34.8817	3.50355e-09	3.63649e-07
STEAP3	-1.62056	4.03577	21.7478	3.10938e-06	0.000120323
DUSP5	-1.61893	5.32728	29.4177	5.83432e-08	4.10101e-06
MREG	-1.61588	3.65069	24.8719	6.12702e-07	3.01092e-05
ACSS3	-1.61323	5.4158	20.0075	7.71389e-06	0.000246889
SDR16C5	-1.6094	3.94606	11.9845	0.000536439	0.00701731
NABP1	-1.60847	4.80517	21.5366	3.47145e-06	0.000130691
BCL2L15	-1.6062	5.92198	49.8802	1.63429e-12	3.70416e-10
TLR2	-1.59843	6.17303	27.0911	1.94089e-07	1.1345e-05
RARRES1	-1.59652	6.01048	14.8117	0.000118797	0.00213835
CREB3L3	-1.59076	3.1638	23.6976	1.12724e-06	5.06845e-05
FAM46C	-1.57226	6.59966	12.0528	0.000517147	0.00682118
DENND2D	-1.56998	6.03563	40.3483	2.12492e-10	2.98727e-08
VMP1	-1.56849	6.97335	27.4911	1.5782e-07	9.73747e-06
BLNK	-1.55516	4.87828	20.468	6.06359e-06	0.000205442
PRDX4	-1.55166	6.96104	17.2206	3.32804e-05	0.000826873
SMPDL3B	-1.54719	6.02881	38.1029	6.71117e-10	8.28158e-08
DNASE1L3	-1.54553	3.02608	15.8384	6.89864e-05	0.00140066
KIAA1324L	-1.54261	5.97451	21.289	3.94982e-06	0.000145254
SUSD3	-1.53899	4.24282	16.5127	4.83266e-05	0.00109088
SCN2B	-1.53301	3.07744	12.7779	0.00035073	0.00498109
TRAF1	-1.52895	5.38381	34.7119	3.8228e-09	3.93112e-07
PTK6	-1.5246	3.50313	14.0699	0.000176141	0.00295501
SELL	-1.52378	5.62758	24.7467	6.53806e-07	3.17082e-05
EDEM1	-1.50818	8.12001	15.6171	7.75518e-05	0.00153802
PLA2G7	-1.50241	6.70613	16.8397	4.06726e-05	0.000957012
CTXN1	1.50201	4.54537	14.2608	0.000159144	0.00270703
RBP1	1.50242	4.88138	17.0278	3.68361e-05	0.000889352
FILIP1	1.5027	4.63175	20.497	5.97263e-06	0.000204099
SYT7	1.50396	5.12636	13.7336	0.000210651	0.00338566
TAGLN	1.50688	9.40459	13.4126	0.000249943	0.00385346
LSAMP	1.50761	2.79613	12.0252	0.000524863	0.00688208
HS3ST6	1.50877	4.36729	17.398	3.03142e-05	0.000765158
KLF2	1.50887	8.99867	13.5374	0.000233852	0.00366831
FSTL3	1.50943	6.50847	16.9515	3.83467e-05	0.000917842
LAMA1	1.51113	1.8758	12.9871	0.00031364	0.00458327
FNDC1	1.51498	5.15203	14.3325	0.000153195	0.00262966
DOK4	1.51612	5.28674	20.8183	5.04969e-06	0.000177474
LHX6	1.51855	2.6956	12.7795	0.000350438	0.00498109
NKD1	1.51882	6.80933	21.6835	3.21541e-06	0.000122716
WFDC1	1.51882	7.68054	16.4521	4.98961e-05	0.00111424
MMP28	1.52421	3.34664	17.6137	2.70636e-05	0.000700626
GPR4	1.52608	4.24525	13.0993	0.000295405	0.00442749
CCDC40	1.52837	3.90942	15.5142	8.18879e-05	0.00160114
ADCYAP1R1	1.53063	5.46307	21.0941	4.37264e-06	0.000158701
TGFB1I1	1.5316	6.67123	15.9518	6.49743e-05	0.00133137
SMO	1.53244	6.69884	21.7038	3.18156e-06	0.000122264
MXRA7	1.53405	8.25829	27.3992	1.65498e-07	1.01548e-05
MAP6D1	1.53457	3.38306	19.9739	7.8507e-06	0.000250546
LRRC10B	1.54095	4.53345	13.5129	0.000236929	0.0037061
RIMS1	1.54644	3.79907	11.8369	0.000580673	0.00754263
WISP1	1.56056	4.94176	14.9592	0.000109859	0.00201005
MAP1A	1.56499	4.11326	18.5204	1.68096e-05	0.000479915
TMEM121	1.56564	1.99023	13.4615	0.000243508	0.00377709
MAMDC2	1.56593	4.52051	15.0896	0.000102529	0.00190735
MYL9	1.57423	8.05791	15.9372	6.54801e-05	0.00133701
BOK	1.57464	6.1696	22.6133	1.98111e-06	8.08905e-05
UBXN10	1.57742	4.80055	12.7839	0.000349608	0.00498109
FOXF1	1.57969	7.68478	19.2329	1.157e-05	0.000351083
TMEM38A	1.5797	3.55057	22.31	2.31997e-06	9.24088e-05
VASH2	1.58129	3.63749	15.3744	8.81766e-05	0.00171046
GATA5	1.58156	6.19147	15.6744	7.52361e-05	0.00150283
HTR1D	1.58229	4.11124	13.0277	0.000306919	0.00452075
CNTN3	1.58343	3.21404	13.5273	0.000235112	0.00368287
C14orf132	1.58775	3.9973	16.4859	4.90123e-05	0.00110188
CD248	1.59187	6.22884	13.845	0.000198522	0.0032567
ARL4D	1.59326	3.30131	16.0624	6.12893e-05	0.00128188
RFX2	1.59587	5.12547	28.6342	8.74222e-08	5.74503e-06
LSS	1.60448	7.4695	31.7152	1.78516e-08	1.51344e-06
LOXL2	1.60726	7.49731	32.1461	1.43003e-08	1.26047e-06
ADAMTS8	1.60758	6.21385	21.6868	3.20995e-06	0.000122716
CSPG4	1.60846	5.97556	17.5013	2.87109e-05	0.000731338
ZBTB46	1.60997	5.31173	25.0844	5.48753e-07	2.75767e-05
DOK7	1.61281	3.566	16.9763	3.78493e-05	0.000907893
SERPINH1	1.61336	9.87197	17.1856	3.38997e-05	0.000834789
ARSI	1.62351	3.58515	15.297	9.18628e-05	0.00174996
TWIST2	1.62984	2.66969	13.7398	0.000209961	0.00337946
MAP1B	1.63307	4.43531	25.195	5.18168e-07	2.65197e-05
WNT3A	1.63466	3.1438	17.0577	3.62608e-05	0.000881208
ETV4	1.64618	4.70806	22.7863	1.81051e-06	7.55921e-05
CFAP65	1.64853	4.00754	14.6914	0.000126623	0.00226454
CLDN1	1.65297	3.37209	16.1121	5.97019e-05	0.00126055
EFR3B	1.65721	4.10147	24.8431	6.21921e-07	3.02941e-05
E2F1	1.66126	4.67331	11.2896	0.000779437	0.00955456
DRC7	1.66415	3.96369	13.028	0.000306871	0.00452075
ROBO2	1.66505	4.00814	20.7431	5.25213e-06	0.000182853
ADAMTS20	1.66566	2.02169	11.2636	0.000790403	0.00962597
HYDIN	1.66593	4.85695	15.323	9.06047e-05	0.00173792
LRRC46	1.66945	3.26549	13.0468	0.000303804	0.00448677
PRSS35	1.67473	4.84069	15.6625	7.57095e-05	0.00150957
CFAP46	1.67804	4.88933	15.0678	0.000103717	0.00191662
PCSK5	1.67826	5.02244	33.3208	7.81426e-09	7.46843e-07
FMO5	1.68316	6.26922	21.5199	3.50184e-06	0.00013139
GALNT16	1.69054	3.15437	12.6276	0.000380095	0.00534346
ZNF185	1.69205	4.69665	24.2876	8.29708e-07	3.92116e-05
TTLL6	1.69259	2.39812	12.2083	0.000475774	0.00638929
SOSTDC1	1.69719	3.61683	18.1601	2.03091e-05	0.000562475
COL23A1	1.69879	4.36917	18.1052	2.09033e-05	0.000574634
NCS1	1.70188	5.16102	41.257	1.33473e-10	1.95046e-08
PDLIM3	1.70325	5.46179	25.6426	4.10866e-07	2.1626e-05
LTBP2	1.71127	8.10101	27.1952	1.83914e-07	1.09084e-05
ADGRB2	1.71855	3.82612	17.0102	3.71786e-05	0.000893735
FAM222A	1.71857	2.42807	16.3123	5.37131e-05	0.00116739
NIPAL4	1.72839	1.91157	16.2586	5.52577e-05	0.00119395
C14orf37	1.72839	3.94928	30.8242	2.82487e-08	2.24859e-06
ADAMTS17	1.73437	5.80987	29.502	5.58594e-08	4.00241e-06
COL4A4	1.73836	6.55765	29.0049	7.21953e-08	4.94939e-06
THBS3	1.73873	5.26541	27.3558	1.69256e-07	1.03283e-05
LMNA	1.74475	8.93225	16.2708	5.49042e-05	0.00118863
HEYL	1.7508	4.04822	15.9181	6.6143e-05	0.00134786
DBN1	1.75429	5.97229	21.7724	3.06985e-06	0.000119209
ZNF469	1.75835	2.87778	14.9651	0.000109521	0.00200716
ESM1	1.75922	5.59268	16.1639	5.80916e-05	0.00123123
GJB7	1.76776	2.63779	14.2697	0.000158395	0.00270636
ODF3B	1.76835	4.17342	15.9369	6.54903e-05	0.00133701
COL12A1	1.77158	7.76003	36.7855	1.31871e-09	1.50985e-07
C20orf85	1.77241	4.6857	22.5291	2.06985e-06	8.42042e-05
CYR61	1.77416	6.26049	20.3295	6.51879e-06	0.00021714
HRCT1	1.77442	2.96764	16.3425	5.28638e-05	0.00116489
CFAP73	1.77708	2.78598	14.2293	0.000161831	0.00273977
GRIFIN	1.77838	3.9597	13.1989	0.000280115	0.00422111
FLNC	1.78088	6.28084	23.0581	1.57176e-06	6.68811e-05
NTN4	1.78897	6.70824	37.9943	7.09525e-10	8.65933e-08
ACKR3	1.7921	5.95341	22.7328	1.86165e-06	7.68605e-05
NCAM1	1.79591	4.4747	27.2729	1.76672e-07	1.0722e-05
INMT	1.80088	7.64457	12.2347	0.000469081	0.00630704
FADS1	1.80121	5.90635	31.1441	2.39569e-08	1.96552e-06
DGKG	1.8067	2.20371	16.1699	5.79067e-05	0.00122966
PRND	1.81013	2.06879	11.2906	0.000778988	0.00955456
FGFR4	1.81094	6.51865	31.9767	1.56029e-08	1.33297e-06
SSC5D	1.81168	6.03497	25.2091	5.144e-07	2.64487e-05
CCDC114	1.81628	4.53106	20.4777	6.03295e-06	0.000205442
LRRC71	1.8164	4.34533	18.7018	1.52834e-05	0.000439735
TMEFF2	1.81681	3.04726	17.9374	2.28286e-05	0.000615374
SCG5	1.839	5.4074	11.4464	0.000716344	0.00893901
TMCC3	1.84104	6.70689	34.4908	4.28268e-09	4.36362e-07
DUSP8	1.84319	3.83788	17.2525	3.27264e-05	0.000816762
KCNA5	1.84494	3.27567	19.5416	9.84347e-06	0.000304878
COL5A1	1.84853	9.12803	26.4005	2.77463e-07	1.54849e-05
FADS2	1.84968	6.24348	20.6326	5.56408e-06	0.000192507
CTGF	1.85636	8.1337	15.7255	7.32297e-05	0.00147069
TRIL	1.85827	4.55195	33.1203	8.66316e-09	8.08513e-07
FGF18	1.85864	5.1167	11.4835	0.000702185	0.00879233
HSPB7	1.87284	2.57119	17.3475	3.11305e-05	0.000783979
DNAH11	1.87309	4.21304	17.9565	2.26011e-05	0.000612215
ADAMTS9	1.88726	5.89801	48.0464	4.16257e-12	8.56102e-10
DACT3	1.88775	6.21512	31.135	2.4069e-08	1.96552e-06
CFAP52	1.88799	3.51532	15.9903	6.36663e-05	0.0013094
SHH	1.88942	3.68297	20.8588	4.94418e-06	0.000174318
HR	1.8905	4.23224	18.1822	2.00742e-05	0.00055736
KLF4	1.89442	6.86994	34.274	4.78728e-09	4.78986e-07
FZD2	1.89939	4.73968	38.9072	4.44439e-10	5.6735e-08
C12orf56	1.9007	2.09954	21.8574	2.93688e-06	0.000114849
MYOCD	1.90382	3.20754	24.5139	7.37775e-07	3.51662e-05
TOGARAM2	1.90788	3.23052	17.8054	2.4469e-05	0.000651686
NRARP	1.90806	4.06994	21.4041	3.71983e-06	0.000137708
CITED4	1.90941	5.61594	19.1566	1.2042e-05	0.00036342
ACTN2	1.90942	2.82936	17.5543	2.7922e-05	0.00071617
NES	1.93079	7.42828	25.6815	4.0266e-07	2.13969e-05
FRZB	1.93118	4.14551	26.9559	2.0815e-07	1.19161e-05
CNN1	1.93858	7.33478	16.4881	4.89564e-05	0.00110188
LRRN2	1.94877	3.90332	26.8068	2.24848e-07	1.2806e-05
BMP6	1.9539	7.72875	22.3088	2.32145e-06	9.24088e-05
ALAS2	1.95482	4.13477	12.3382	0.000443775	0.0060516
TMEM59L	1.99151	2.38449	23.5137	1.24028e-06	5.5098e-05
GJA5	2.01524	6.60779	70.792	3.96936e-17	2.59316e-14
LRRC31	2.02301	2.2244	18.8696	1.39968e-05	0.000409075
SOX17	2.02367	6.4205	22.9367	1.67421e-06	7.01653e-05
FAM46B	2.03031	4.38856	41.979	9.22591e-11	1.38464e-08
FRAS1	2.05255	5.50603	63.2401	1.82983e-15	7.5267e-13
ACTG2	2.05816	7.76247	33.1786	8.40709e-09	7.91264e-07
LRRC4B	2.05909	2.70711	14.2606	0.000159165	0.00270703
PLA2G3	2.06272	3.62288	32.5427	1.16599e-08	1.06144e-06
KCNQ4	2.07044	3.47887	20.9714	4.66182e-06	0.000165943
PRR15	2.07591	3.5212	14.8046	0.000119241	0.00214287
DAAM2	2.07849	6.04423	43.8275	3.58638e-11	6.32228e-09
GLI1	2.08538	2.77646	20.9917	4.61285e-06	0.000165259
CRLF1	2.09982	3.53194	35.5874	2.43858e-09	2.6294e-07
CRYM	2.10049	3.33496	32.2903	1.32776e-08	1.19887e-06
ASPN	2.10778	4.79017	21.6197	3.32421e-06	0.000126002
HBB	2.11121	9.95077	13.4398	0.000246339	0.00381567
NPR3	2.11553	6.34902	56.511	5.58858e-14	1.63686e-11
CAPS	2.11654	4.55528	24.1874	8.74033e-07	4.07858e-05
DNAI2	2.12158	2.76706	12.0338	0.000522437	0.00685837
SCX	2.12636	3.75119	27.2248	1.81117e-07	1.08729e-05
B3GNT4	2.13176	1.73359	17.5623	2.78043e-05	0.000714801
MAPK15	2.13512	5.24868	24.2747	8.35291e-07	3.93082e-05
NPTX1	2.14467	5.03069	22.2014	2.45501e-06	9.70296e-05
CHST8	2.15158	2.9354	19.7935	8.62742e-06	0.000271434
SPNS2	2.15533	6.6084	52.5616	4.16955e-13	1.12944e-10
H2AFY2	2.17014	3.75509	35.513	2.5336e-09	2.65581e-07
UGT2B31	2.17506	1.7344	18.3068	1.88038e-05	0.000530039
SLC6A17	2.1972	1.76533	20.2865	6.66704e-06	0.000218419
ACTA2	2.21326	10.0467	30.8176	2.83453e-08	2.24859e-06
QRFPR	2.25417	3.64936	13.9634	0.000186406	0.00308988
ADGRG2	2.26316	2.12575	18.0998	2.09622e-05	0.00057483
SYNC	2.27547	3.10924	28.7053	8.42733e-08	5.57107e-06
KRT80	2.28883	4.09513	25.1004	5.44227e-07	2.74736e-05
CFAP77	2.32132	2.46649	17.9878	2.22326e-05	0.000605186
SIGLEC15	2.36222	2.97563	24.1758	8.79297e-07	4.08597e-05
AGXT	2.39687	2.18275	24.0647	9.31525e-07	4.25364e-05
TTLL10	2.42125	3.29074	29.2433	6.38373e-08	4.40358e-06
ADAMTS19	2.42859	4.18609	21.593	3.37073e-06	0.000127331
NR4A1	2.45271	7.3526	20.4997	5.96398e-06	0.000204099
TPPP	2.46067	7.18384	37.3518	9.86302e-10	1.17784e-07
PKHD1	2.46788	2.14498	12.9468	0.000320467	0.00465242
HUNK	2.48062	2.24187	30.6544	3.08324e-08	2.41144e-06
FBN2	2.49746	3.20245	30.0909	4.12254e-08	3.07282e-06
AHSP	2.50164	2.34839	28.8335	7.88751e-08	5.30901e-06
CRABP1	2.50573	4.71656	34.4017	4.48342e-09	4.52663e-07
FAM78B	2.50812	2.01194	22.635	1.9588e-06	8.02746e-05
TNC	2.56581	9.10766	29.4314	5.79317e-08	4.09802e-06
CACNA1G	2.57218	4.10131	25.8744	3.64377e-07	1.97679e-05
AQP4	2.59713	3.66526	28.7653	8.1702e-08	5.46616e-06
IGFBP3	2.60313	5.6382	64.3491	1.04217e-15	4.82262e-13
GDF10	2.6084	4.72948	22.7747	1.82148e-06	7.57653e-05
HBM	2.80946	3.06817	27.6839	1.42846e-07	8.88572e-06
WNT11	2.87738	5.90458	35.8602	2.1199e-09	2.35436e-07
HSD17B2	2.90612	5.63638	58.85	1.7016e-14	5.55824e-12
PAPPA2	3.07715	2.17018	29.5226	5.52689e-08	3.98582e-06
ELFN1	3.08344	2.38514	44.1301	3.07259e-11	5.5039e-09
CYP1A1	3.20342	3.40281	51.2957	7.94483e-13	1.96078e-10
SMAD6	3.21166	7.33642	54.7215	1.38877e-13	3.9548e-11
INHA	3.26677	2.25294	21.0487	4.47762e-06	0.000161982
ANO4	3.51613	2.17417	51.1599	8.51405e-13	2.05559e-10
NPG3	3.63637	4.40779	15.9958	6.3483e-05	0.00130837

## Sheet: Table S4
Table S4. Read distribution for samples where bacterial reads were identified. Quality filtered reads were mapped to the Mycoplasma hyopneumoniae strain 98 genome.
Origin	Bacterial culture		M. hyo infected lung tissuea		Flush M. hyo infected lung tissueb
Sample name	CUL1	CUL2	T1	T2	F1-NE	F1-E	F2-E	F3-E	F4-E
Enrichment bacterial RNAc	Yes	Yes	No	No	No	Yes	Yes	Yes	Yes
Total number of reads (x million)d	24.3271	31.8608	75.2849	68.3292	66.5972	37.3273	94.5012	76.9209	38.502
Nr. reads mapping strain 98 genome (x million)e	24.1336	31.586	0.051775	0.050494	0.544161	1.37252	2.87813	1.85317	2.61693
% reads mapping strain 98 genomef	99.2043	99.1373	0.0687721	0.0738981	0.817092	3.67699	3.0456	2.40919	6.79687
aRNA from infected tissue was sequenced, selected based on visual appearance (tissue discoloration)
bInfected lobes in the lung were flushed with RNA later
cSpecification whether RNA enrichment was done using the MicrobeEnrich kit
dTotal number of reads obtained after quality filtering
eTotal amount of reads mapping to the strain 98 genome
fPercentage of reads mapping the strain 98 genome (mapping reads/total reads x 100%)
gRNA extraction from non-infected lung tissue was not possible (insufficient RNA)

## Sheet: Table S5
Table S5. Determination of percentage sense mapping reads in vivo and in vitro
Sample	Sample type	Total reads	Total mapping	Mapping genes	Mapping sense	Mapping antisense	% Sense mapping
F1-E	In vivo	37327323	1372521	1334103	1276640	57463	95.6928
F2-E	In vivo	94501247	2878131	2225857	2182660	43197	98.0593
F3-E	In vivo	76920873	1853172	1732281	1689410	42871	97.5252
F4-E	In vivo	38501950	2616927	2561616	2469070	92547	96.3872
CUL1	In vitro	24327141	24133581	22992127	22642996	349131	98.4815
CUL2	In vitro	31860823	31585953	29317237	28894924	422313	98.5595

## Sheet: Table S6
Table S6. Determination of differentially expressed Mycoplasma hyopneumoniae genes in vivo to in vitro using EdgeR
					Read counts flush samplese				Read counts culture samplesf
Gene_ID strain 98a	log2 FCb	logCPMc	PValue	fdrd	400G2	368G	24H_11apr	44H_11apr	cul1	cul2	SAPP annotationg	Gene_ID_strain_232h	Strain_232_annotationi	Old_locus_tag_strain_232J
6_8	-4.35976	7.89256	1.66619e-32	8.29764e-30	137	97	61	101	5448	5660	Hypothetical protein	MHP_RS02715	hypothetical protein	old_locus_tag=mhp530
2_3	-4.27088	8.56479	1.49364e-23	1.23972e-21	270	119	61	259	7913	9965	major intrinsic protein	MHP_RS01925	glycerol transporter	old_locus_tag=mhp369
2_4	-4.00096	9.84545	2.2962e-16	1.14351e-14	916	360	139	589	18789	23970	glycerol kinase	MHP_RS01930	glycerol kinase	old_locus_tag=mhp370
6_7	-3.89722	7.74474	4.32701e-28	7.18284e-26	103	74	138	167	4716	4992	Hypothetical protein	NA	NA	NA
2_38	-3.86589	18.2403	1.89482e-25	1.88724e-23	209251	184643	76882	267166	6324237	7921188	ribosomal rna small subunit methyltransferase h	MHP_RS02100	ribosomal RNA small subunit methyltransferase H	old_locus_tag=mhp406
2_37	-3.83647	17.0976	1.83029e-25	1.88724e-23	97044	83776	36022	123608	2876957	3553178	mraz protein	MHP_RS02095	transcriptional regulator MraZ	old_locus_tag=mhp405
2_39	-3.72264	17.948	3.51631e-28	7.18284e-26	145402	147676	89166	288154	4974055	6552209	cell division protein ftsz	MHP_RS02105	cell division protein FtsZ	old_locus_tag=mhp407
4_80	-3.27837	9.23101	3.29714e-12	8.20988e-11	548	204	201	1275	10752	15487	chaperonins clpa/b signature 2.	MHP_RS01410	chaperone protein ClpB	old_locus_tag=mhp278
18_7	-3.26764	11.868	1.56011e-12	4.31629e-11	4771	3409	867	3322	73142	88331	carbohydrate kinase pfkb	MHP_RS00775	5-dehydro-2-deoxygluconokinase	old_locus_tag=mhp152
4_47	-3.16985	13.1974	1.83008e-17	1.13923e-15	12521	5687	4317	11030	161603	245492	70kda heat shock protein signature	MHP_RS00360	molecular chaperone DnaK	old_locus_tag=mhp072
6_12	-3.03877	7.24317	1.11006e-20	7.89731e-19	120	101	119	242	3032	3214	type iv secretory system conjugative dna transfer	MHP_RS02695	ICEF-IIA	NA
18_15	-2.71862	11.7951	1.55323e-09	2.41722e-08	6883	3445	1241	4543	63092	79503	Hypothetical protein	MHP_RS00735	dehydrogenase	old_locus_tag=mhp144
3_54	-2.61731	8.78713	3.59388e-16	1.49146e-14	393	455	529	678	7628	9772	Hypothetical protein	MHP_RS02575	peptide ABC transporter permease	old_locus_tag=mhp501
4_22	-2.59209	9.20405	6.43432e-17	3.56032e-15	757	637	580	797	10395	12680	Hypothetical protein	MHP_RS00235	hypothetical protein	old_locus_tag=mhp046
18_8	-2.58447	11.6001	1.22301e-07	1.17127e-06	6172	4191	946	3478	54443	67185	kdui/iolb isomerase	MHP_RS00770	myo-inositol catabolism protein	old_locus_tag=mhp151
3_55	-2.57558	10.2734	3.20389e-16	1.45049e-14	1426	1441	1345	1595	21247	27258	prokaryotic membrane lipoprotein lipid attachment site profile.	MHP_RS02580	hypothetical protein	old_locus_tag=mhp502
18_6	-2.50166	13.1146	7.1028e-09	8.6273e-08	18697	9868	3842	12455	151769	191228	aldehyde dehydrogenase cysteine active site	MHP_RS00780	methylmalonate-semialdehyde dehydrogenase	old_locus_tag=mhp153
3_51	-2.42155	9.22685	3.53643e-13	1.25796e-11	645	487	822	1207	9861	12990	abc transporter	MHP_RS02560	peptide ABC transporter ATP-binding protein	old_locus_tag=mhp498
1_16	-2.29162	8.72319	2.59492e-11	5.61857e-10	424	449	414	1215	6732	8986	sugar isomerase (sis)	MHP_RS00490	MurR/RpiR family transcriptional regulator	old_locus_tag=mhp101
3_53	-2.28892	8.71562	3.34974e-11	6.95072e-10	366	471	651	839	6823	8761	Hypothetical protein	MHP_RS02570	peptide ABC transporter permease	old_locus_tag=mhp500
19_15	-2.26549	9.57735	7.25688e-14	2.77995e-12	946	940	949	1468	12571	15590	Hypothetical protein	MHP_RS01845	hypothetical protein	old_locus_tag=mhp355
3_52	-2.20581	8.99445	4.03267e-13	1.33884e-11	704	647	658	917	8120	10484	abc transporter	MHP_RS02565	ABC transporter ATP-binding protein	old_locus_tag=mhp499
18_13	-2.1831	12.2806	6.82285e-09	8.49445e-08	9778	6145	2940	11628	77877	103490	abc transporter permease	MHP_RS00745	ribose ABC transporter	NA
8_1	-2.17975	9.15064	5.851e-13	1.82112e-11	782	787	679	1072	9210	11351	Hypothetical protein	NA	NA	NA
18_9	-2.10317	12.1441	3.55098e-07	3.10244e-06	10323	6879	2385	8373	70694	91149	Hypothetical protein	MHP_RS00765	inositol 2-dehydrogenase	old_locus_tag=mhp150
4_21	-2.06733	11.8987	1.0869e-11	2.5775e-10	6243	5253	4883	7049	61233	73590	Hypothetical protein	MHP_RS00230	hypothetical protein	old_locus_tag=mhp045
18_14	-2.05733	12.3046	3.85094e-05	0.000210744	15263	6653	2017	7748	78398	100611	Hypothetical protein	MHP_RS00740	sugar ABC transporter substrate-binding protein	old_locus_tag=mhp145
18_11	-2.04253	11.753	3.54013e-07	3.10244e-06	7959	4977	1944	7326	53019	68777	inosose dehydratase	MHP_RS00755	myo-inosose-2 dehydratase	old_locus_tag=mhp148
17_1	-2.03808	12.3812	1.84359e-11	4.17321e-10	9113	6755	6006	12304	83264	104407	Hypothetical protein	NA	NA	NA
18_12	-2.01077	12.3114	3.30489e-06	2.52652e-05	13269	6890	2583	10428	77871	100105	abc transporter	MHP_RS00750	sugar ABC transporter ATP-binding protein	old_locus_tag=mhp147
2_16	-1.99425	11.9102	2.64367e-08	2.80116e-07	4704	6661	3102	11511	58808	75416	Hypothetical protein	MHP_RS01995	hypothetical protein	old_locus_tag=mhp384
6_39	-1.95382	15.4445	8.29363e-08	8.09849e-07	94207	80564	44625	63017	698328	835611	l-lactate dehydrogenase active site	MHP_RS01235	L-lactate dehydrogenase	old_locus_tag=mhp245
9_7	-1.93623	9.63867	6.61861e-08	6.72667e-07	811	875	1405	2291	12566	14657	Hypothetical protein	MHP_RS01625	hypothetical protein	old_locus_tag=mhp311
18_10	-1.92433	13.1431	4.47298e-06	3.22833e-05	22118	15257	4880	18625	134496	176341	Hypothetical protein	MHP_RS00760	3D-(3,5/4)-trihydroxycyclohexane-1,2-dione acylhydrolase (decyclizing)	old_locus_tag=mhp149
6_38	-1.86189	15.458	1.05224e-09	1.69037e-08	77427	62892	70179	92612	670628	849529	mycoplasma mfs transporter	MHP_RS01240	MFS transporter	old_locus_tag=mhp246
13_9	-1.8175	9.62936	6.85805e-07	5.59887e-06	1799	1510	669	1473	11666	14748	abc transporter permease	MHP_RS02635	sugar ABC transporter permease	old_locus_tag=mhp513
2_21	-1.71038	13.1501	1.79525e-05	0.00011462	25765	16518	8282	14137	132079	162750	phosphotransferase system sugar-specific permease component	MHP_RS02015	PTS ascorbate transporter subunit IIC	old_locus_tag=mhp388
4_11	-1.6935	11.3604	4.93624e-07	4.09708e-06	6218	4645	3262	4757	38394	46364	glyceraldehyde 3-phosphate dehydrogenase active site	MHP_RS00190	type I glyceraldehyde-3-phosphate dehydrogenase	old_locus_tag=mhp036
4_84	-1.68342	13.2126	5.67303e-08	5.88577e-07	20567	13336	12233	25128	136485	169344	Hypothetical protein	MHP_RS00925	protein p97; cilium adhesin	old_locus_tag=mhp183
1_1	-1.67743	7.07264	1.7401e-05	0.000112542	395	221	121	240	1954	2332	restriction endonuclease type i hsds	NA	NA	NA
3_38	-1.65474	8.28054	3.03488e-05	0.000182093	378	291	746	912	3989	6050	Hypothetical protein	MHP_RS02490	hypothetical protein	old_locus_tag=mhp484
3_1	-1.65013	13.1769	7.30247e-06	5.05088e-05	23429	8119	15736	22326	127266	169843	Hypothetical protein	MHP_RS02285	hypothetical protein	old_locus_tag=mhp447
5_40	-1.6434	7.48698	2.18686e-07	2.01677e-06	400	232	249	480	2408	3317	Hypothetical protein	NA	NA	NA
3_47	-1.61146	17.4887	1.60367e-07	1.50684e-06	395042	287530	289895	410733	2545621	3280786	Hypothetical protein	MHP_RS02535	hypothetical protein	old_locus_tag=mhp493
2_22	-1.6024	12.992	2.33818e-05	0.000145552	23822	14349	8355	14610	115110	141496	aryldialkylphosphatase	MHP_RS02020	phosphotriesterase	old_locus_tag=mhp389
4_12	-1.59785	8.55856	2.69046e-05	0.000163396	448	399	731	1445	5159	6717	prokaryotic membrane lipoprotein lipid attachment site profile.	MHP_RS00195	hypothetical protein	NA
2_29	-1.59469	9.54931	3.67945e-07	3.15925e-06	1162	1092	1207	2446	10417	13146	thioredoxin	MHP_RS02055	thiol reductase thioredoxin	old_locus_tag=mhp396
6_102	-1.57182	7.73675	0.00509318	0.0159522	962	245	112	312	3250	3299	Hypothetical protein	NA	NA	NA
12_1	-1.57069	12.3288	2.34239e-07	2.12093e-06	10444	7489	7554	15160	70660	90376	Hypothetical protein	MHP_RS00920	hypothetical protein	old_locus_tag=mhp182
16_2	-1.55642	7.7079	3.3484e-06	2.52652e-05	554	289	262	535	2995	3450	restriction endonuclease type i hsds	NA	NA	NA
6_122	-1.5448	10.0569	3.82655e-07	3.22987e-06	1822	1953	1527	3155	14751	18256	thioredoxin	MHP_RS00045	hydrolase	old_locus_tag=mhp009
13_7	-1.52189	12.9634	7.91137e-05	0.000413805	23502	15307	6994	17070	110816	135002	prokaryotic membrane lipoprotein lipid attachment site profile.	MHP_RS02625	hypothetical protein	old_locus_tag=mhp511
4_83	-1.51453	12.3963	9.02678e-07	7.25055e-06	12083	7793	7868	15779	72847	93266	Hypothetical protein	NA	NA	NA
4_19	-1.49468	9.21236	9.86014e-07	7.79421e-06	1084	928	1097	1615	8082	10028	Hypothetical protein	NA	NA	NA
4_18	-1.48982	11.9418	7.57e-05	0.000401049	11045	8305	4362	6891	54391	65476	gtp1/obg	MHP_RS00220	GTPase ObgE	old_locus_tag=mhp043
7_1	-1.44942	13.799	0.00104985	0.00400824	48100	30127	10641	24919	186610	245166	Hypothetical protein	MHP_RS01335	2-oxoisovalerate dehydrogenase subunit beta	old_locus_tag=mhp264
15_10	-1.43884	9.20932	3.78319e-05	0.000209336	812	883	934	2499	7639	10233	prokaryotic membrane lipoprotein lipid attachment site profile.	MHP_RS01670	hypothetical protein	old_locus_tag=mhp321
7_2	-1.43325	13.7625	0.00110272	0.00416025	48187	28183	10792	24671	182934	235508	dehydrogenase e1 component	MHP_RS01340	pyruvate dehydrogenase (acetyl-transferring) E1 component subunit alpha	old_locus_tag=mhp265
18_5	-1.42955	9.83099	3.40231e-05	0.000197017	2318	1985	1167	1806	11937	15437	serine hydroxymethyltransferase pyridoxal-phosphate attachment site.	MHP_RS00790	serine hydroxymethyltransferase	old_locus_tag=mhp154
5_37	-1.41605	9.82007	1.27664e-05	8.70912e-05	1431	1367	1950	2698	12160	14791	inhibitor of apoptosis-promoting bax1	MHP_RS03150	hypothetical protein	old_locus_tag=mhp621
17_15	-1.40915	9.11994	3.71859e-05	0.000208074	831	942	1335	1348	7265	9338	Hypothetical protein	MHP_RS00845	peptide ABC transporter permease	old_locus_tag=mhp168
2_49	-1.38717	9.61401	3.97134e-06	2.90842e-05	1493	1495	1296	2262	10320	12879	Hypothetical protein	MHP_RS02155	ATPase AAA	old_locus_tag=mhp418
2_36	-1.3855	8.56498	0.000107388	0.000545707	482	532	803	1436	4917	6294	Hypothetical protein	MHP_RS02090	hypothetical protein	old_locus_tag=mhp404
9_8	-1.3799	8.1661	0.000667962	0.00277204	343	313	565	1349	3794	4666	Hypothetical protein	MHP_RS01620	hypothetical protein	old_locus_tag=mhp310
6_36	-1.36273	8.14811	7.44166e-05	0.000398489	391	417	586	1056	3707	4611	alpha/beta hydrolase fold	MHP_RS01250	lipase	old_locus_tag=mhp248
6_34	-1.33143	10.4745	2.38906e-05	0.000146883	2448	2907	2851	3676	19056	22194	ribosomal prokaryotic l21 protein	MHP_RS01260	50S ribosomal protein L21	old_locus_tag=mhp250
2_17	-1.3211	11.2649	0.000204239	0.000959538	3523	4988	3160	10666	30510	41335	Hypothetical protein	MHP_RS02000	hypothetical protein	old_locus_tag=mhp385
2_47	-1.31247	10.629	1.61475e-05	0.000105809	3359	2883	3022	4153	20581	25219	aspartyl/asparaginyl-trna synthetase class iib	MHP_RS02145	asparagine--tRNA ligase	old_locus_tag=mhp416
4_75	-1.30996	8.8335	0.00111985	0.00419312	515	715	1347	1203	6002	7137	redoxin	MHP_RS01435	2-Cys peroxiredoxin	old_locus_tag=mhp283
5_39	-1.29653	6.92696	0.000189947	0.000900892	190	169	221	519	1447	2067	Hypothetical protein	MHP_RS03135	hypothetical protein	old_locus_tag=mhp619
9_1	-1.29635	6.87011	3.34412e-05	0.000196046	223	186	215	399	1483	1866	Hypothetical protein	NA	NA	NA
5_36	-1.2909	9.07562	7.97696e-05	0.000413805	802	930	1144	1840	6801	8730	inorganic pyrophosphatase	MHP_RS03155	inorganic pyrophosphatase	old_locus_tag=mhp622
15_15	-1.27289	6.89167	4.22841e-05	0.000228886	234	192	217	404	1492	1884	Hypothetical protein	NA	NA	NA
13_18	-1.2186	12.0217	0.0467081	0.0976036	20089	9287	2078	3917	51909	65068	Hypothetical protein	MHP_RS02760	elongation factor Tu	old_locus_tag=mhp540
4_17	-1.21515	8.50174	8.83489e-05	0.000453585	685	809	639	1076	4758	5331	choline/ethanolamine kinase	MHP_RS00215	hypothetical protein	old_locus_tag=mhp042
2_19	-1.20338	9.42074	0.000169301	0.000826585	1475	1075	1581	1910	8505	10661	phosphoenolpyruvate-dependent sugar phosphotransferase system eiia 2	MHP_RS02005	PTS sugar transporter subunit IIAB	old_locus_tag=mhp386
17_19	-1.18893	10.7079	0.000613186	0.00258785	2702	3075	4464	4290	20109	26654	prokaryotic membrane lipoprotein lipid attachment site profile.	MHP_RS00825	hypothetical protein	old_locus_tag=mhp164
5_113	-1.172	11.7087	0.0457688	0.0965798	15917	7696	1961	3377	40948	51864	Hypothetical protein	NA	NA	NA
4_20	-1.17182	10.2844	0.000237559	0.00109541	3332	2603	2107	3025	15384	19139	Hypothetical protein	MHP_RS00225	hypothetical protein	old_locus_tag=mhp044
4_77	-1.1665	9.2116	0.00105438	0.00400824	1718	1455	729	1377	7192	9211	pyridine nucleotide-disulphide oxidoreductase class-ii	MHP_RS01425	thioredoxin reductase	old_locus_tag=mhp281
17_18	-1.10588	11.2291	0.00121275	0.0044408	4211	3908	6501	7262	27563	37910	Hypothetical protein	MHP_RS00830	hypothetical protein	old_locus_tag=mhp165
6_71	-1.10361	7.30288	0.00903704	0.0263611	160	224	463	630	1828	2447	Hypothetical protein	MHP_RS00400	IS4 family transposase	old_locus_tag=mhp082
1_2	-1.09737	9.06062	0.000483169	0.00211095	1458	1033	797	1744	6305	8141	dna methylase adenine-specific	NA	NA	NA
3_2	-1.09138	8.14672	0.000483229	0.00211095	529	614	602	863	3474	4125	Hypothetical protein	MHP_RS02290	GTP-binding protein	old_locus_tag=mhp448
6_25	-1.08234	8.32726	0.000464712	0.00206631	638	592	694	1085	3778	4856	ribosomal protein l28	MHP_RS01305	50S ribosomal protein L28	old_locus_tag=mhp259
2_50	-1.07223	6.53963	0.00527496	0.0164183	124	129	216	440	1089	1387	Hypothetical protein	MHP_RS02160	hypothetical protein	old_locus_tag=mhp419
3_40	-1.0533	8.83818	0.0117369	0.0317663	1927	818	564	929	5240	6981	Hypothetical protein	MHP_RS02500	hypothetical protein	old_locus_tag=mhp486
6_96	-1.05081	13.4489	0.00178903	0.00645605	36542	17454	18902	33437	126454	172889	Hypothetical protein	MHP_RS03455	hypothetical protein	old_locus_tag=mhp683
5_35	-1.02653	11.8167	0.000992678	0.00391698	9177	8548	5785	10756	41746	53620	mycoplasma p48 major surface lipoprotein	MHP_RS03160	sugar ABC transporter substrate-binding protein	old_locus_tag=mhp623
5_16	-1.026	10.6242	0.00101919	0.00393455	4237	3381	2393	5209	18105	23647	prokaryotic membrane lipoprotein lipid attachment site profile.	MHP_RS03250	hypothetical protein	old_locus_tag=mhp640
2_48	-1.01606	6.83713	0.00344312	0.0114311	169	206	282	445	1296	1700	rdd	MHP_RS02150	hypothetical protein	old_locus_tag=mhp417
3_48	-1.01041	13.7035	0.00205712	0.00721439	41987	27011	20321	38549	150836	200748	Hypothetical protein	MHP_RS02540	hypothetical protein	old_locus_tag=mhp494
1_26	-0.994695	8.89256	0.00654252	0.0198669	658	790	1151	2139	5367	7062	Hypothetical protein	MHP_RS00555	hypothetical protein	old_locus_tag=mhp108
3_39	-0.993116	10.6197	0.00195487	0.00695376	4284	2545	3509	4726	16691	24808	divalent cation transporter	MHP_RS02495	magnesium transporter	old_locus_tag=mhp485
17_16	-0.967806	9.6727	0.00296797	0.00991978	1648	1876	2009	2138	9201	11938	abc transporter	MHP_RS00840	ABC transporter ATP-binding protein	old_locus_tag=mhp167
3_57	-0.954912	11.7401	0.0542643	0.111208	15333	8749	2678	5639	38527	49708	pyridine nucleotide disulphide reductase class-i signature	MHP_RS02590	dihydrolipoyl dehydrogenase	old_locus_tag=mhp504
2_68	-0.951154	9.82611	0.00399503	0.0130034	2973	1789	1417	2716	9946	13500	Hypothetical protein	MHP_RS02250	L-ribulose-5-phosphate 4-epimerase	old_locus_tag=mhp439
4_23	-0.933048	6.84463	0.00841859	0.0251045	199	188	335	392	1266	1660	Hypothetical protein	MHP_RS00240	DNA polymerase IV	old_locus_tag=mhp047
4_78	-0.928476	10.2357	0.00292241	0.00983351	2555	2212	2481	4969	13258	17599	Hypothetical protein	MHP_RS01420	hypothetical protein	old_locus_tag=mhp280
3_45	-0.91654	6.84418	0.0213207	0.0525629	166	155	359	459	1337	1548	polysulphide reductase nrfd	MHP_RS02525	hypothetical protein	old_locus_tag=mhp491
6_30	-0.915263	6.39261	0.0262586	0.0616829	113	106	210	447	853	1287	Hypothetical protein	MHP_RS01280	hypothetical protein	old_locus_tag=mhp254
17_14	-0.897507	8.7352	0.00991842	0.0280646	789	780	1275	1284	4709	6040	Hypothetical protein	MHP_RS00850	ABC transporter permease	old_locus_tag=mhp169
1_3	-0.895152	6.57286	0.00595006	0.0182909	211	153	211	392	1067	1312	Hypothetical protein	NA	NA	NA
6_27	-0.884479	8.24523	0.00391178	0.0128162	774	690	610	925	3384	4214	ribosomal protein l35 non-mitochondrial	MHP_RS01295	50S ribosomal protein L35	old_locus_tag=mhp257
17_5	-0.880299	6.44026	0.0109136	0.0304757	149	147	201	398	897	1281	Hypothetical protein	MHP_RS00900	hypothetical protein	old_locus_tag=mhp178
5_73	-0.85874	8.7302	0.0090517	0.0263611	1005	637	975	1783	4695	5849	Hypothetical protein	MHP_RS02950	hypothetical protein	old_locus_tag=mhp579
5_38	-0.840092	7.68586	0.0770213	0.146399	199	253	739	919	2373	2661	sporulation regulator whia c-terminal	MHP_RS03145	DNA-binding protein WhiA	NA
4_54	-0.828232	9.22129	0.0119169	0.0320791	1263	977	1360	2696	6219	8537	Hypothetical protein	MHP_RS00395	hypothetical protein	old_locus_tag=mhp080
17_17	-0.826641	8.8811	0.0114827	0.0314198	1007	991	1292	1383	4863	6795	abc transporter	MHP_RS00835	ABC transporter ATP-binding protein	old_locus_tag=mhp166
2_65	-0.823584	8.95777	0.00886112	0.0261115	1475	925	905	1863	5076	7221	prokaryotic membrane lipoprotein lipid attachment site profile.	MHP_RS02235	hypothetical protein	old_locus_tag=mhp436
7_8	-0.821965	9.34042	0.0320751	0.0729366	2483	1610	880	1498	6700	9302	dna topoisomerase ii signature.	MHP_RS01375	DNA gyrase subunit B	old_locus_tag=mhp270
3_18	-0.8204	10.9625	0.0368612	0.0801611	7146	5726	2532	4419	21801	27111	Hypothetical protein	MHP_RS02385	hypothetical protein	old_locus_tag=mhp464
6_26	-0.8201	8.32708	0.0139836	0.0366516	1012	814	520	881	3446	4427	ribosomal protein l20	MHP_RS01300	50S ribosomal protein L20	old_locus_tag=mhp258
13_8	-0.810936	10.1072	0.0260339	0.0616829	3986	2633	1357	3374	11812	15181	abc transporter	MHP_RS02630	xylose ABC transporter ATP-binding protein	old_locus_tag=mhp512
19_11	-0.806895	7.68734	0.0997845	0.17811	198	219	682	1109	2206	2814	Hypothetical protein	MHP_RS01875	hypothetical protein	old_locus_tag=mhp359
6_3	-0.803085	9.96637	0.0114058	0.0314198	3039	2303	1621	3383	10662	13754	prokaryotic membrane lipoprotein lipid attachment site profile.	NA	NA	NA
5_27	-0.798382	8.91234	0.00851403	0.025238	1288	1075	955	1639	5155	6565	Hypothetical protein	MHP_RS03200	hypothetical protein	old_locus_tag=mhp630
5_17	-0.785488	10.5472	0.0180192	0.0457834	5229	2876	2496	5001	15424	20993	Hypothetical protein	MHP_RS03245	hypothetical protein	old_locus_tag=mhp639
2_70	-0.758224	9.40424	0.0563681	0.114111	2771	1693	884	1559	6935	9372	aldolase-type tim barrel	MHP_RS02260	3-keto-L-gulonate-6-phosphate decarboxylase	old_locus_tag=mhp441
4_52	-0.750872	8.29046	0.0289943	0.0677894	699	466	720	1532	3189	4318	Hypothetical protein	MHP_RS00385	hypothetical protein	old_locus_tag=mhp078
5_52	-0.740304	8.0636	0.0394015	0.0845775	955	701	378	729	2701	3689	fad dependent oxidoreductase	MHP_RS03075	glycerol-3-phosphate dehydrogenase	old_locus_tag=mhp606
13_11	-0.726947	7.19373	0.0193367	0.0483854	364	306	284	622	1469	2003	rok	MHP_RS02645	glucokinase	old_locus_tag=mhp515
5_43	-0.720481	6.69683	0.0357383	0.078404	374	219	158	346	1018	1437	Hypothetical protein	MHP_RS03120	hypothetical protein	old_locus_tag=mhp616
9_4	-0.719398	7.04503	0.0871946	0.162633	186	169	372	741	1397	1701	Hypothetical protein	MHP_RS01635	hypothetical protein	old_locus_tag=mhp313
4_82	-0.718543	9.17271	0.140343	0.232195	536	706	2024	3037	6068	7537	ribosomal protein s15	MHP_RS01400	30S ribosomal protein S15	old_locus_tag=mhp276
2_64	-0.702993	7.77064	0.0357311	0.078404	654	520	301	908	2160	2984	Hypothetical protein	MHP_RS02230	hypothetical protein	old_locus_tag=mhp435
6_35	-0.701147	10.4186	0.0466878	0.0976036	4838	3547	2427	3288	14532	17476	ribosomal protein l27 signature.	MHP_RS01255	50S ribosomal protein L27	old_locus_tag=mhp249
4_51	-0.697148	8.5498	0.0244716	0.0585907	1090	764	712	1491	3883	4882	Hypothetical protein	MHP_RS00380	DNA-binding protein	old_locus_tag=mhp077
4_48	-0.695564	8.73708	0.0664664	0.129089	1799	915	660	1089	4108	5961	zinc finger cr-type profile.	MHP_RS00365	molecular chaperone DnaJ	NA
11_1	-0.665368	8.39847	0.0581575	0.116315	927	1069	448	1188	3439	4360	Hypothetical protein	NA	NA	NA
2_52	-0.663772	6.13606	0.0485192	0.100677	139	212	126	279	711	902	cbxx/cfqx	MHP_RS02170	Holliday junction branch migration DNA helicase RuvB	old_locus_tag=mhp422
1_45	-0.661727	9.06952	0.0346803	0.0771017	1171	1180	1157	2419	5264	7208	serine-trna ligase type1	MHP_RS00655	serine--tRNA ligase	old_locus_tag=mhp128
2_51	-0.658635	6.15908	0.0611756	0.120895	115	203	137	327	735	897	bacterial dna recombination protein ruva	MHP_RS02165	Holliday junction branch migration protein RuvA	old_locus_tag=mhp421
3_50	-0.649687	7.13165	0.0354325	0.078404	364	332	273	559	1478	1717	peptidase m42	MHP_RS02550	hypothetical protein	old_locus_tag=mhp496
3_15	-0.640061	6.21407	0.0597415	0.118531	255	119	150	287	694	1009	Hypothetical protein	NA	NA	NA
5_68	-0.633626	7.45297	0.187524	0.289124	818	376	109	658	1719	2286	phosphotransferase system eiib/cysteine phosphorylation site	MHP_RS03000	PTS sugar transporter subunit IIA	old_locus_tag=mhp590
5_42	-0.625646	6.61896	0.106286	0.187034	168	141	267	541	928	1315	Hypothetical protein	MHP_RS03125	hypothetical protein	old_locus_tag=mhp617
3_17	-0.62325	9.32638	0.0392434	0.0845775	1628	1520	1407	2455	6356	8280	trna (guanine-n-7) methyltransferase	MHP_RS02380	tRNA (guanosine(46)-N7)-methyltransferase TrmB	old_locus_tag=mhp463
6_95	-0.603227	8.63103	0.0970706	0.175494	1535	1010	537	1249	3844	5133	prokaryotic membrane lipoprotein lipid attachment site profile.	MHP_RS03450	hypothetical protein	old_locus_tag=mhp682
2_67	-0.594625	8.9543	0.0535201	0.110136	1488	1082	988	1951	4660	6578	cof protein	MHP_RS02245	hypothetical protein	old_locus_tag=mhp438
7_7	-0.591882	5.97611	0.0948695	0.172427	100	138	177	277	621	781	Hypothetical protein	NA	NA	NA
5_75	-0.584178	7.37026	0.0747098	0.143025	429	354	284	838	1599	2109	Hypothetical protein	NA	NA	NA
4_53	-0.582584	10.7707	0.0736435	0.142149	5917	4314	2850	6300	16778	22519	elongation factor g c-terminus	MHP_RS00390	elongation factor 4	old_locus_tag=mhp079
2_20	-0.575504	8.67606	0.0638063	0.125101	1225	936	953	1334	4106	5000	phosphotransferase system eiib component type 2/3	MHP_RS02010	PTS ascorbate transporter subunit IIB	old_locus_tag=mhp387
2_73	-0.571415	9.69869	0.0666185	0.129089	2636	1978	1734	2751	7830	10806	prokaryotic membrane lipoprotein lipid attachment site profile.	MHP_RS02275	hypothetical protein	old_locus_tag=mhp445
4_49	-0.566708	7.48308	0.0855494	0.160164	564	300	401	749	1562	2467	cytidylate kinase	MHP_RS00370	cytidylate kinase	old_locus_tag=mhp074
5_109	-0.561844	7.60509	0.0834587	0.156839	512	555	460	557	1946	2356	deoxyribose-phosphate aldolase	MHP_RS02780	2-deoxyribose-5-phosphate aldolase	old_locus_tag=mhp544
1_21	-0.521888	7.91426	0.150242	0.241357	559	918	437	702	2269	3012	Hypothetical protein	NA	NA	NA
4_112	-0.521129	9.20216	0.123993	0.210996	2168	1356	1310	1584	5785	7053	ribosomal protein s11 signature.	MHP_RS01060	30S ribosomal protein S11	old_locus_tag=mhp212
4_79	-0.518628	9.32135	0.097262	0.175494	1710	1240	1555	2804	6182	7778	Hypothetical protein	MHP_RS01415	hypothetical protein	old_locus_tag=mhp279
4_35	-0.514667	9.48011	0.146218	0.237963	2406	2277	1189	1933	6681	8942	elongation factor ts signature 2.	MHP_RS00300	elongation factor Ts	old_locus_tag=mhp059
3_14	-0.502087	7.34228	0.102163	0.181704	453	392	334	668	1571	1932	Hypothetical protein	MHP_RS02365	hypothetical protein	old_locus_tag=mhp460
4_63	-0.501396	9.76795	0.0982325	0.176525	2372	2125	1833	3626	8343	10562	thymidine and pyrimidine-nucleoside phosphorylases signature.	MHP_RS01560	pyrimidine-nucleoside phosphorylase	old_locus_tag=mhp298
4_50	-0.498096	8.03996	0.15118	0.241521	590	435	685	1378	2300	3454	gtpase der [der].	MHP_RS00375	ribosome biogenesis GTPase Der	old_locus_tag=mhp075
5_74	-0.49606	7.72682	0.210371	0.314608	400	298	519	1357	1991	2591	Hypothetical protein	MHP_RS02960	hypothetical protein	old_locus_tag=mhp583
4_73	-0.473418	7.67758	0.144675	0.236224	537	529	345	998	1947	2429	Hypothetical protein	MHP_RS01450	hypothetical protein	old_locus_tag=mhp285
3_24	-0.464124	8.68615	0.193003	0.293932	1328	1400	627	1253	3810	5001	phosphoenolpyruvate-protein phosphotransferase signature	MHP_RS02415	phosphoenolpyruvate--protein phosphotransferase	old_locus_tag=mhp470
3_56	-0.46099	10.3354	0.272906	0.381762	5754	3960	1626	2972	11982	15635	Hypothetical protein	MHP_RS02585	dihydrolipoamide acetyltransferase	old_locus_tag=mhp503
17_3	-0.448296	9.43389	0.143246	0.23466	1809	1788	1423	3033	6373	8331	alanine-trna ligase class iic	MHP_RS00910	alanine--tRNA ligase	old_locus_tag=mhp180
11_2	-0.44818	7.78499	0.171868	0.270855	483	535	444	1169	1975	2722	abc transporter	MHP_RS00110	ABC transporter ATP-binding protein	old_locus_tag=mhp023
6_63	-0.440458	6.47042	0.281494	0.389399	366	268	90	289	809	1060	phosphopentomutase	MHP_RS01105	phosphopentomutase	old_locus_tag=mhp221
18_4	-0.438538	8.2284	0.181166	0.282824	672	980	692	1023	2770	3567	ribonucleotide reductase small subunit	MHP_RS00795	ribonucleoside-diphosphate reductase	old_locus_tag=mhp156
6_97	-0.424328	12.6295	0.198718	0.299883	24519	13775	12155	22871	55833	78257	Hypothetical protein	MHP_RS03460	hypothetical protein	old_locus_tag=mhp684
17_4	-0.405081	6.99959	0.221495	0.324425	281	266	309	680	1125	1547	putative holliday junction resolvase [yqgf].	MHP_RS00905	Holliday junction resolvase RuvX	old_locus_tag=mhp179
1_44	-0.403858	6.46656	0.213016	0.317095	208	210	183	458	821	1008	thij/pfpi	MHP_RS00650	DJ-1 family protein	old_locus_tag=mhp127
5_45	-0.401944	6.77975	0.21714	0.320877	383	289	197	402	979	1306	Hypothetical protein	MHP_RS03110	membrane protein	old_locus_tag=mhp614
6_32	-0.391392	9.42916	0.288116	0.394181	2573	2255	997	2057	6316	7964	peptidase m42	MHP_RS01270	aminopeptidase	old_locus_tag=mhp252
5_31	-0.389885	6.45878	0.270983	0.381214	344	247	151	258	751	1075	thymidine kinase cellular-type signature.	MHP_RS03180	thymidine kinase	old_locus_tag=mhp627
1_35	-0.383683	7.83611	0.353606	0.462193	279	460	671	1382	1995	2742	hypoxanthine phosphoribosyl transferase	MHP_RS00600	hypoxanthine phosphoribosyltransferase	old_locus_tag=mhp117
8_10	-0.377983	6.56625	0.306122	0.41314	159	207	218	585	831	1120	Hypothetical protein	NA	NA	NA
4_85	-0.370917	5.74508	0.253883	0.365416	115	140	129	247	475	619	Hypothetical protein	MHP_RS00930	hypothetical protein	old_locus_tag=mhp184
4_14	-0.366868	6.72092	0.270134	0.381096	279	359	220	345	913	1252	preprotein translocase secg subunit	MHP_RS03590	preprotein translocase subunit SecG	old_locus_tag=mhp039
18_2	-0.350778	8.67902	0.256514	0.367081	977	1126	1020	1693	3556	4826	ribonucleotide reductase large chain signature	MHP_RS00805	ribonucleoside-diphosphate reductase subunit alpha	old_locus_tag=mhp158
3_7	-0.349853	7.907	0.307813	0.414299	478	494	756	1116	2117	2774	Hypothetical protein	MHP_RS02320	ACP phosphodiesterase	old_locus_tag=mhp453
4_76	-0.317573	7.84514	0.318989	0.427034	587	633	653	782	2098	2494	prolipoprotein diacylglyceryl transferase	MHP_RS01430	prolipoprotein diacylglyceryl transferase	old_locus_tag=mhp282
1_46	-0.317051	10.0397	0.318429	0.427034	3609	2982	2204	3511	8984	12260	enolase	MHP_RS00660	enolase	old_locus_tag=mhp129
6_29	-0.306002	9.34668	0.375157	0.479047	2507	1915	1031	2270	5442	7659	pyruvate kinase	MHP_RS01285	pyruvate kinase	old_locus_tag=mhp255
2_63	-0.303498	6.54222	0.365838	0.470353	241	319	161	392	817	1035	ybhb/ybcl	MHP_RS02225	hypothetical protein	old_locus_tag=mhp434
4_109	-0.301018	8.86793	0.343918	0.451903	1627	1274	1036	1531	4226	5053	translation initiation factor 1a / if-1	MHP_RS01050	translation initiation factor IF-1	old_locus_tag=mhp210
2_69	-0.293542	9.08582	0.336228	0.445324	1665	1246	1326	2298	4404	6504	l-ribulose-5-phosphate 3-epimerase	MHP_RS02255	ribulose-5-phosphate 4-epimerase	old_locus_tag=mhp440
4_65	-0.291817	9.96955	0.386158	0.488088	3656	3056	2036	2901	8910	10974	protein translocase subunit seca	MHP_RS01545	protein translocase subunit SecA	old_locus_tag=mhp295
5_71	-0.289833	8.08733	0.365842	0.470353	877	844	528	967	2385	3005	pyridine nucleotide disulphide reductase class-i signature	MHP_RS02985	dihydrolipoyl dehydrogenase	old_locus_tag=mhp587
5_26	-0.285726	8.61192	0.392903	0.494106	1510	1094	683	1372	3335	4437	Hypothetical protein	MHP_RS03205	hypothetical protein	old_locus_tag=mhp631
6_106	-0.282146	7.09614	0.365705	0.470353	345	392	351	530	1182	1519	Hypothetical protein	MHP_RS03505	hypothetical protein	old_locus_tag=mhp692
1_34	-0.279945	9.35797	0.354909	0.462682	1792	1782	1498	2861	5578	7433	abc transporter	MHP_RS00595	energy-coupling factor transporter ATPase	old_locus_tag=mhp116
2_54	-0.277815	7.81172	0.447675	0.547769	407	441	789	1067	1960	2468	prokaryotic membrane lipoprotein lipid attachment site profile.	MHP_RS02180	hypothetical protein	old_locus_tag=mhp424
1_17	-0.276348	7.30665	0.454606	0.55218	282	341	591	648	1363	1757	fad synthetase	MHP_RS00495	hypothetical protein	old_locus_tag=mhp102
1_15	-0.269808	8.34539	0.430456	0.531432	1129	1079	654	919	2853	3532	glutamine amidotransferase	MHP_RS00485	CTP synthase	old_locus_tag=mhp100
6_28	-0.261435	9.1544	0.41309	0.514298	1315	1342	1734	2455	4809	6397	initiation factor 3 signature.	MHP_RS01290	translation initiation factor IF-3	old_locus_tag=mhp256
5_32	-0.249022	7.18032	0.454598	0.55218	502	448	244	557	1127	1729	abc transporter permease	MHP_RS03175	ABC transporter permease	old_locus_tag=mhp626
6_84	-0.245048	9.13012	0.552457	0.648876	2673	1731	944	1126	4896	5985	ribosomal protein s9 signature.	MHP_RS03395	30S ribosomal protein S9	old_locus_tag=mhp671
1_25	-0.244614	8.33465	0.572473	0.666101	401	524	1146	2004	2690	3612	Hypothetical protein	MHP_RS00550	hypothetical protein	old_locus_tag=mhp107
2_53	-0.240194	6.41776	0.572124	0.666101	135	118	252	606	712	945	Hypothetical protein	MHP_RS02175	hypothetical protein	old_locus_tag=mhp423
4_113	-0.236878	10.122	0.448988	0.54803	3775	2466	3049	4048	9490	12147	dna-directed rna polymerase rpoa/d/rpb3-type	MHP_RS01065	DNA-directed RNA polymerase subunit alpha	old_locus_tag=mhp213
5_110	-0.233327	8.24251	0.489898	0.587877	548	828	858	1480	2484	3407	uracil phosphoribosyltransferase	MHP_RS02775	uracil phosphoribosyltransferase	old_locus_tag=mhp543
5_47	-0.217495	9.65586	0.48813	0.587171	2008	1996	1843	4333	6533	9079	Hypothetical protein	MHP_RS03100	ABC transporter ATP-binding protein	old_locus_tag=mhp611
1_11	-0.210777	7.22731	0.503344	0.601116	366	350	392	759	1224	1655	ribosomal protein l19 signature.	MHP_RS00465	50S ribosomal protein L19	old_locus_tag=mhp096
3_46	-0.200922	9.78541	0.505695	0.602478	2460	2240	2419	3630	7539	9283	mannose-6-phosphate isomerase type i	MHP_RS02530	mannose-6-phosphate isomerase	old_locus_tag=mhp492
5_111	-0.146056	6.52758	0.658681	0.754077	181	232	262	491	753	960	Hypothetical protein	MHP_RS02770	hypothetical protein	old_locus_tag=mhp542
5_76	-0.141984	6.60619	0.649331	0.745084	248	224	268	488	798	1007	gxxexxy protein	NA	NA	NA
3_8	-0.132898	7.51725	0.671743	0.767267	510	369	520	926	1476	1918	nadh-azoreductase fmn-dependent	MHP_RS02325	FMN-dependent NADH-azoreductase	old_locus_tag=mhp454
5_112	-0.130046	10.5365	0.690836	0.783041	6101	4270	2669	5377	11347	16381	endopeptidase la (lon) serine protease (s16) signature	MHP_RS02765	Lon protease	old_locus_tag=mhp541
4_36	-0.123163	8.05	0.739283	0.821792	1173	901	445	669	2142	2746	signal recognition particle srp54 subunit helical bundle	MHP_RS00305	signal recognition particle protein	old_locus_tag=mhp060
7_3	-0.117581	10.1748	0.725882	0.814165	4756	3667	2181	3492	9524	11709	adenine phosphoribosyl transferase	NA	NA	NA
4_44	-0.110383	7.88702	0.75454	0.835024	418	482	807	1325	1838	2521	Hypothetical protein	MHP_RS00345	SGNH/GDSL hydrolase family protein	old_locus_tag=mhp069
3_10	-0.10262	8.39895	0.729535	0.814593	938	823	974	1500	2685	3491	Hypothetical protein	MHP_RS02335	DNA starvation/stationary phase protection protein	old_locus_tag=mhp456
4_114	-0.0912886	8.80871	0.764199	0.841971	1485	977	1386	1701	3514	4662	ribosomal protein l17	MHP_RS01070	50S ribosomal protein L17	old_locus_tag=mhp214
2_6	-0.0900734	5.92099	0.812559	0.885458	308	80	102	300	468	630	abc transporter	MHP_RS01940	ABC transporter ATP-binding protein	old_locus_tag=mhp372
1_56	-0.08997	8.28843	0.766504	0.842647	765	756	962	1461	2541	3126	bacterial translocase secf protein signature	MHP_RS00710	protein translocase subunit SecDF	old_locus_tag=mhp139
6_109	-0.0812374	7.21979	0.849434	0.915624	174	155	591	1074	1169	1528	prokaryotic membrane lipoprotein lipid attachment site profile.	MHP_RS03520	hypothetical protein	old_locus_tag=mhp695
1_55	-0.0763789	6.91828	0.793277	0.868247	361	325	319	514	962	1216	histidyl-trna synthetase	MHP_RS00705	histidine--tRNA ligase	old_locus_tag=mhp138
2_5	-0.0695781	8.08701	0.832286	0.903003	1240	473	528	1302	2237	2631	high affinity transport system p37	MHP_RS01935	DNA repair protein HhH-GPD	old_locus_tag=mhp371
8_15	-0.0602761	6.28181	0.846335	0.915624	158	190	247	398	611	778	Hypothetical protein	MHP_RS01795	hypothetical protein	old_locus_tag=mhp346
14_2	-0.0582561	6.97113	0.860395	0.917509	219	254	375	823	1000	1238	Hypothetical protein	MHP_RS01720	hypothetical protein	old_locus_tag=mhp331
19_3	-0.0540636	7.61605	0.856595	0.917047	389	568	535	1042	1567	1929	prokaryotic membrane lipoprotein lipid attachment site profile.	MHP_RS01910	hypothetical protein	old_locus_tag=mhp366
1_18	-0.0540493	7.68399	0.862503	0.917792	424	491	769	877	1575	2110	cof protein	MHP_RS00500	hypothetical protein	old_locus_tag=mhp103
3_41	-0.0526567	10.4175	0.848868	0.915624	4656	3739	3469	5332	10195	14428	Hypothetical protein	MHP_RS02505	hypothetical protein	old_locus_tag=mhp487
1_19	-0.0449106	8.40394	0.872665	0.924653	939	1060	976	1214	2652	3377	pseudouridine synthase ii	MHP_RS00505	tRNA pseudouridine(55) synthase	old_locus_tag=mhp104
1_10	-0.041599	8.52679	0.887175	0.932095	1429	1278	683	1203	2907	3642	trna (guanine-1)-methyltransferase	MHP_RS00460	tRNA (guanosine(37)-N1)-methyltransferase TrmD	old_locus_tag=mhp095
13_1	-0.0405079	8.09748	0.894712	0.937875	1302	814	443	877	2124	2745	aliphatic acid kinase short-chain	NA	NA	NA
6_88	-0.038199	7.98013	0.885893	0.932095	829	725	573	1099	1947	2539	ribose-phosphate diphosphokinase	MHP_RS03415	ribose-phosphate pyrophosphokinase	old_locus_tag=mhp675
5_108	-0.0335826	9.48756	0.898246	0.937875	2418	2201	1793	2551	5569	7159	dna gyrase/topoisomerase iv subunit a	MHP_RS02785	DNA gyrase subunit A	old_locus_tag=mhp545
8_4	-0.0315568	8.8951	0.90401	0.941835	1343	1573	962	2281	3727	4693	Hypothetical protein	MHP_RS01840	hypothetical protein	old_locus_tag=mhp354
5_21	-0.0214276	11.5731	0.928547	0.961364	10219	6125	9383	13197	22435	31637	rna polymerase alpha subunit	MHP_RS03225	DNA-directed RNA polymerase subunit beta'	old_locus_tag=mhp635
17_6	-0.0182971	7.88682	0.939953	0.967142	1098	735	408	723	1850	2304	peptidyl-trna hydrolase signature 1.	MHP_RS00895	peptidyl-tRNA hydrolase	old_locus_tag=mhp177
1_29	0.00210692	6.36581	1	1	228	287	160	395	608	830	p-type atpase phosphorylation site	MHP_RS00570	magnesium-transporting ATPase	old_locus_tag=mhp111
17_7	0.00221132	5.78178	1	1	144	71	189	324	407	549	lysidine tils n: trna(ile)-lysidine synthetase	MHP_RS00890	tRNA(Ile)-lysidine synthetase	old_locus_tag=mhp176
13_2	0.00237476	9.18308	0.984651	1	2438	1732	1139	2087	4462	5666	phosphate acetyl/butaryl transferase	MHP_RS02600	phosphate acetyltransferase	old_locus_tag=mhp506
4_10	0.00375921	7.35754	0.98944	1	563	609	341	536	1295	1544	dna topoisomerase type iia subunit b	MHP_RS00185	DNA topoisomerase IV subunit B	old_locus_tag=mhp035
19_2	0.00578681	6.09367	1	1	184	157	180	381	515	669	prokaryotic membrane lipoprotein lipid attachment site profile.	MHP_RS01915	hypothetical protein	old_locus_tag=mhp367
4_64	0.00907337	8.98663	0.997699	1	1333	1322	1469	2458	3890	4918	Hypothetical protein	MHP_RS01555	purine-nucleoside phosphorylase	old_locus_tag=mhp297
1_12	0.0104405	9.29518	0.993034	1	2050	1728	1523	2844	4709	6226	dna topoisomerase type ia	MHP_RS00470	DNA topoisomerase I	old_locus_tag=mhp097
15_11	0.013072	6.86787	0.99355	1	579	458	118	306	876	1148	Hypothetical protein	MHP_RS01665	hypothetical protein	old_locus_tag=mhp320
2_41	0.0150573	7.92711	0.988083	1	675	467	804	1229	1829	2391	n-6 adenine-specific dna methylases signature.	MHP_RS02115	lactate dehydrogenase	old_locus_tag=mhp409
1_33	0.022126	8.13947	0.965341	0.989177	948	811	619	1301	2104	2773	abc transporter	MHP_RS00590	energy-coupling factor transporter ATP-binding protein EcfA2	old_locus_tag=mhp115
8_8	0.0305816	5.85864	0.987373	1	75	74	225	416	404	597	Hypothetical protein	MHP_RS01820	hypothetical protein	old_locus_tag=mhp351
6_20	0.0309194	6.35927	0.974305	0.99427	364	336	111	210	634	768	Hypothetical protein	MHP_RS01325	hypothetical protein	old_locus_tag=mhp263
6_110	0.0330448	8.81674	0.968033	0.989898	759	729	1554	3133	3325	4445	Hypothetical protein	MHP_RS03525	hypothetical protein	old_locus_tag=mhp696
5_105	0.0331759	7.79804	0.938977	0.967142	610	558	641	1102	1672	2150	phosphoglucose isomerase signature 1.	MHP_RS02800	glucose-6-phosphate isomerase	old_locus_tag=mhp548
5_49	0.0345183	8.63748	0.936934	0.967142	1302	1363	907	1504	3034	3793	tryptophan-trna ligase	MHP_RS03090	tryptophan--tRNA ligase	old_locus_tag=mhp609
5_106	0.0404169	7.44133	0.957533	0.983199	257	302	650	1136	1267	1716	Hypothetical protein	MHP_RS02795	hypothetical protein	old_locus_tag=mhp547
4_69	0.0504505	7.15933	0.91046	0.946574	300	528	418	563	1097	1326	Hypothetical protein	MHP_RS01470	hypothetical protein	old_locus_tag=mhp289
3_9	0.0519487	8.2816	0.898327	0.937875	1164	1016	685	1106	2301	3004	ribosomal protein l31	MHP_RS02330	50S ribosomal protein L31	old_locus_tag=mhp455
5_101	0.0536045	7.82587	0.913908	0.948179	974	812	404	677	1741	2103	aspartate/glutamate/uridylate kinase	MHP_RS02820	UMP kinase	old_locus_tag=mhp552
19_1	0.0606498	9.38977	0.879797	0.930232	1432	1992	1952	3459	4938	6461	amino acid/polyamine transporter i	MHP_RS01920	membrane protein	old_locus_tag=mhp368
18_3	0.06724	6.82559	0.856002	0.917047	322	363	304	471	820	1099	ribonucleotide reductase class ib nrdi	MHP_RS00800	class Ib ribonucleoside-diphosphate reductase assembly flavoprotein NrdI	old_locus_tag=mhp157
3_42	0.0674642	8.88491	0.85812	0.917047	1831	1389	1115	1744	3490	4509	phosphoglycerate kinase signature.	MHP_RS02510	phosphoglycerate kinase	old_locus_tag=mhp488
4_111	0.0675611	8.57219	0.866866	0.920467	1665	969	921	1330	2895	3518	ribosomal protein s13 signature.	MHP_RS01055	30S ribosomal protein S13	old_locus_tag=mhp211
15_8	0.0775147	6.50586	0.853529	0.917047	234	218	206	595	651	879	bacterial lipoate protein ligase c-terminus	MHP_RS01680	lipoate--protein ligase A	old_locus_tag=mhp323
5_46	0.0824783	6.70596	0.883768	0.932095	161	193	330	773	752	1000	ribonuclease hii	MHP_RS03105	ribonuclease HII	old_locus_tag=mhp613
1_32	0.0861421	7.10337	0.816175	0.887456	458	431	279	655	1059	1227	abc/ecf transporter transmembrane component	MHP_RS00585	cobalt ABC transporter permease	old_locus_tag=mhp114
5_44	0.101166	8.81946	0.781261	0.856978	1797	1187	938	2110	3166	4393	bpg-independent pgam n-terminus (ipgm n)	MHP_RS03115	phosphoglycerate mutase (2,3-diphosphoglycerate-independent)	old_locus_tag=mhp615
2_71	0.116368	9.8192	0.745123	0.826439	3429	2383	1887	4484	5935	9184	Hypothetical protein	MHP_RS02265	hypothetical protein	old_locus_tag=mhp443
1_22	0.116951	6.94809	0.760338	0.839575	264	353	416	583	898	1136	ribosomal protein l32p	MHP_RS00535	50S ribosomal protein L32	NA
4_55	0.128677	11.3617	0.811205	0.885458	13329	10325	3711	6010	18771	24552	elongation factor g c-terminus	MHP_RS00405	elongation factor G	old_locus_tag=mhp083
4_34	0.13016	10.2271	0.704937	0.794251	4362	3397	3279	4552	8507	11218	ribosomal protein s2	MHP_RS00295	30S ribosomal protein S2	old_locus_tag=mhp058
4_93	0.135812	9.35151	0.733442	0.817123	3019	1990	1332	2138	4450	6321	ribosomal protein s3 signature.	MHP_RS00970	30S ribosomal protein S3	old_locus_tag=mhp194
6_124	0.151105	8.63802	0.691843	0.783041	920	898	1305	2305	2789	3701	grpe nucleotide exchange factor	MHP_RS00055	nucleotide exchange factor GrpE	old_locus_tag=mhp011
10_4	0.152376	7.03316	0.681531	0.776665	345	378	473	484	933	1190	Hypothetical protein	MHP_RS01780	hypothetical protein	old_locus_tag=mhp343
3_13	0.157771	9.30131	0.694759	0.784558	2644	2073	1630	1667	4680	5486	ribosomal protein l11/l12	MHP_RS02350	50S ribosomal protein L11	old_locus_tag=mhp459
6_117	0.160896	5.81884	0.687297	0.781448	137	116	172	353	352	570	alpha/beta knot methyltransferases	MHP_RS00020	ribosomal RNA large subunit methyltransferase H	old_locus_tag=mhp004
6_85	0.164327	8.89697	0.71567	0.804523	2310	1611	1021	1116	3405	4287	ribosomal protein l13	MHP_RS03400	50S ribosomal protein L13	old_locus_tag=mhp672
1_52	0.165038	8.12287	0.729517	0.814593	367	749	1066	1563	1916	2600	ribosomal protein s20	MHP_RS00690	30S ribosomal protein S20	old_locus_tag=mhp135
4_62	0.175315	11.1629	0.648583	0.745084	9537	8148	4479	7858	16041	20858	fad-dependent pyridine nucleotide-disulphide oxidoreductase	MHP_RS01565	NADH oxidase	old_locus_tag=mhp299
4_67	0.178985	5.8806	0.616234	0.710381	166	171	136	335	397	548	prokaryotic membrane lipoprotein lipid attachment site profile.	MHP_RS01745	hypothetical protein	old_locus_tag=mhp336
5_104	0.183565	7.84594	0.591899	0.683911	721	538	673	1194	1575	2116	dna polymerase helix-hairpin-helix motif	MHP_RS02805	PolC-type DNA polymerase III	old_locus_tag=mhp549
15_5	0.192745	8.58328	0.578402	0.671432	1432	1271	868	1514	2684	3425	Hypothetical protein	MHP_RS01695	hypothetical protein	old_locus_tag=mhp326
1_42	0.194731	5.92463	0.586762	0.679552	185	171	135	347	431	529	bacterial lipoate protein ligase c-terminus	MHP_RS00640	lipoyltransferase	old_locus_tag=mhp125
5_50	0.197134	8.27911	0.557607	0.653384	869	872	851	1646	2117	2835	threonine-trna ligase class iia	MHP_RS03085	threonine--tRNA ligase	old_locus_tag=mhp608
6_123	0.198107	9.51149	0.569919	0.666101	1789	2020	2293	3778	5109	6487	heat-inducible transcription repressor hrca c-terminal	MHP_RS00050	HrcA family transcriptional regulator	old_locus_tag=mhp010
4_37	0.210011	7.81001	0.539774	0.638497	896	597	587	915	1508	2049	glycyl-trna synthetase alpha2 dimer	MHP_RS00310	glycine--tRNA ligase	old_locus_tag=mhp061
2_40	0.212313	9.32887	0.543029	0.640826	2513	1869	1806	2244	4389	5782	aldolase-type tim barrel	MHP_RS02110	nicotinate phosphoribosyltransferase	old_locus_tag=mhp408
6_115	0.22025	6.95032	0.548739	0.646033	268	365	361	707	837	1108	dna polymerase iii beta chain central	MHP_RS00010	DNA polymerase III subunit beta	old_locus_tag=mhp002
4_9	0.232808	8.02069	0.493065	0.590256	760	647	819	1309	1770	2289	dna gyrase/topoisomerase iv subunit a	MHP_RS00180	DNA topoisomerase IV subunit A	old_locus_tag=mhp034
4_108	0.235428	10.2728	0.481397	0.580474	4490	3702	3433	4828	8677	10578	peptidase m24 methionine aminopeptidase	MHP_RS01045	type I methionyl aminopeptidase	old_locus_tag=mhp209
5_13	0.245897	5.91977	0.534349	0.633586	130	138	195	384	403	535	abc transporter	MHP_RS03265	ABC transporter ATP-binding protein	old_locus_tag=mhp644
3_12	0.248061	9.90272	0.509303	0.60533	4147	2828	2673	2842	6537	8310	ribosomal protein l1 signature.	MHP_RS02345	50S ribosomal protein L1	old_locus_tag=mhp458
4_8	0.257216	8.8393	0.479882	0.580052	1453	908	1605	2293	3120	3948	isoleucine-trna ligase	MHP_RS00175	isoleucine--tRNA ligase	old_locus_tag=mhp033
6_125	0.257989	8.867	0.436028	0.534833	1322	1351	1351	2375	3094	4134	aminoacyl-transfer rna synthetases class-i signature.	MHP_RS00060	arginine--tRNA ligase	old_locus_tag=mhp012
5_102	0.262896	7.57714	0.429298	0.531432	681	588	455	882	1279	1662	ribosome recycling factor	MHP_RS02815	ribosome recycling factor	old_locus_tag=mhp551
1_43	0.265233	5.99149	0.46099	0.558572	224	200	124	335	413	566	alpha/beta hydrolase fold	MHP_RS00645	triacylglycerol lipase	old_locus_tag=mhp126
4_81	0.280854	8.16548	0.433501	0.533046	1183	976	605	1109	1922	2459	triosephosphate isomerase active site	MHP_RS01405	triose-phosphate isomerase	old_locus_tag=mhp277
2_66	0.290691	6.2414	0.41308	0.514298	215	191	203	460	471	684	Hypothetical protein	MHP_RS02240	hypothetical protein	old_locus_tag=mhp437
2_32	0.29473	6.19129	0.387628	0.488706	227	200	189	405	482	623	n6 adenine-specific dna methyltransferase d21 class	MHP_RS02080	type III restriction endonuclease subunit M	old_locus_tag=mhp400
3_44	0.30139	9.94107	0.385313	0.488088	3722	3442	2392	3637	6382	8519	phosphotransferase system fructose-specific iib subunit	MHP_RS02520	PTS fructose transporter subunit IIABC	old_locus_tag=mhp490
5_34	0.307976	8.14358	0.367405	0.470353	1046	975	651	1175	1797	2482	abc transporter	MHP_RS03165	sugar ABC transporter ATP-binding protein	old_locus_tag=mhp624
5_7	0.309199	10.4159	0.403624	0.506309	6470	3920	2720	5686	8943	11656	5'-nucleotidase signature 2.	MHP_RS03290	multifunctional 2',3'-cyclic-nucleotide 2'-phosphodiesterase/5'-nucleotidase/3'-nucleotidase	old_locus_tag=mhp651
7_6	0.31331	9.07243	0.431121	0.531432	1955	2252	1337	1492	3651	4407	phosphofructokinase	MHP_RS01370	ATP-dependent 6-phosphofructokinase	old_locus_tag=mhp269
4_95	0.325455	8.46443	0.341488	0.449896	1415	820	982	1687	2196	3113	ribosomal protein l29	MHP_RS00980	50S ribosomal protein L29	old_locus_tag=mhp196
6_116	0.326266	8.79804	0.340408	0.449664	1884	1270	1087	1862	2822	3850	glucose inhibited division protein a	MHP_RS00015	tRNA uridine-5-carboxymethylaminomethyl(34) synthesis enzyme MnmG	old_locus_tag=mhp003
4_89	0.328814	9.33743	0.326231	0.434393	2097	1593	2088	3162	4199	5457	ribosomal protein l25/l23	MHP_RS00950	50S ribosomal protein L23	old_locus_tag=mhp189
6_86	0.340455	6.65294	0.376214	0.479167	232	364	368	366	624	873	ribosomal rna adenine dimethylases signature.	MHP_RS03405	ribosomal RNA small subunit methyltransferase A	old_locus_tag=mhp673
15_9	0.342717	7.00591	0.379028	0.48152	517	472	201	606	840	1058	aldolase-type tim barrel	MHP_RS01675	NADH-dependent flavin oxidoreductase	old_locus_tag=mhp322
15_7	0.34405	6.38825	0.34518	0.452368	217	232	208	553	512	733	Hypothetical protein	MHP_RS01685	deacetylase SIR2	old_locus_tag=mhp324
5_14	0.344896	6.4838	0.367367	0.470353	207	207	285	585	577	744	abc transporter	MHP_RS03260	multidrug ABC transporter ATP-binding protein	old_locus_tag=mhp643
17_10	0.348342	6.98808	0.305085	0.41314	348	358	395	669	829	1040	cof protein	MHP_RS00875	hypothetical protein	old_locus_tag=mhp173
19_5	0.353529	9.71792	0.302242	0.412373	2106	2557	2652	4426	5480	6914	prokaryotic membrane lipoprotein lipid attachment site profile.	MHP_RS01900	hypothetical protein	old_locus_tag=mhp364
4_38	0.355705	7.55518	0.409329	0.512175	405	340	767	1150	1140	1646	zinc finger chc2-type	MHP_RS00315	DNA primase	old_locus_tag=mhp062
5_65	0.358142	10.9991	0.333367	0.442712	6808	6572	7314	6262	13043	17089	ribosomal protein s4 signature.	MHP_RS03010	30S ribosomal protein S4	old_locus_tag=mhp593
16_3	0.363872	8.15528	0.275254	0.382895	813	966	759	1441	1843	2329	Hypothetical protein	MHP_RS01590	GTP-binding protein YchF	old_locus_tag=mhp304
4_27	0.365636	7.15845	0.357706	0.465112	267	402	515	821	837	1275	atpase f0 complex subunit b/b' bacterial/chloroplast	MHP_RS00260	ATP synthase subunit B	old_locus_tag=mhp051
8_14	0.368013	8.20217	0.260414	0.369476	915	884	880	1403	1900	2401	lema	MHP_RS01800	hypothetical protein	old_locus_tag=mhp347
3_11	0.368963	8.38398	0.258663	0.369096	1104	954	889	1767	2138	2744	pseudouridine synthase rsua/rlub/c/d/e/f	MHP_RS02340	ribosomal large subunit pseudouridine synthase D	old_locus_tag=mhp457
6_108	0.381678	8.1047	0.263688	0.373058	1090	906	614	1221	1752	2244	aminoacyl-transfer rna synthetases class-i signature.	MHP_RS03515	valine--tRNA ligase	old_locus_tag=mhp694
13_5	0.386458	6.44311	0.287657	0.394181	227	224	332	415	556	700	Hypothetical protein	NA	NA	NA
3_26	0.389717	8.78227	0.260317	0.369476	1678	1580	962	1886	2832	3524	transcriptional regulator	MHP_RS02425	transcriptional regulator	old_locus_tag=mhp472
4_94	0.391916	8.89794	0.416475	0.517218	2992	1391	810	1283	2817	4137	ribosomal protein l16 signature 2.	MHP_RS00975	50S ribosomal protein L16	old_locus_tag=mhp195
2_72	0.395668	8.03597	0.27225	0.381762	639	712	767	1683	1563	2249	prokaryotic membrane lipoprotein lipid attachment site profile.	MHP_RS02270	hypothetical protein	old_locus_tag=mhp444
3_3	0.396103	8.3822	0.239318	0.346454	1158	1041	1041	1310	2220	2556	Hypothetical protein	MHP_RS02295	metallophosphatase	old_locus_tag=mhp449
5_33	0.410157	6.78005	0.238905	0.346454	327	322	261	687	664	914	abc transporter permease	MHP_RS03170	ABC transporter permease	old_locus_tag=mhp625
4_98	0.411478	8.72744	0.248297	0.358411	1977	1167	1055	1679	2531	3571	ribosomal protein l24 signature.	MHP_RS00995	50S ribosomal protein L24	old_locus_tag=mhp199
8_5	0.422454	7.90135	0.363445	0.470353	444	425	829	1890	1401	2025	Hypothetical protein	NA	NA	NA
4_96	0.423015	8.3762	0.236558	0.344461	1550	793	883	1429	2002	2744	ribosomal protein s17	MHP_RS00985	30S ribosomal protein S17	old_locus_tag=mhp197
6_112	0.427561	6.62434	0.305541	0.41314	189	232	409	563	600	801	ribonuclease p	MHP_RS03535	ribonuclease P protein component	NA
4_29	0.427612	8.61473	0.213307	0.317095	1654	1251	918	1649	2410	3161	atp synthase alpha and beta subunits signature.	MHP_RS00270	ATP synthase subunit alpha	old_locus_tag=mhp053
5_84	0.438735	6.81435	0.194447	0.295228	424	283	350	521	673	919	phosphotransferase system sugar-specific permease component	MHP_RS02910	PTS ascorbate transporter subunit IIC	old_locus_tag=mhp571
13_4	0.443099	7.06538	0.27858	0.386442	297	278	549	786	837	1043	Hypothetical protein	NA	NA	NA
1_41	0.446305	6.79621	0.206941	0.310411	279	307	363	643	649	921	dna polymerase iii delta subunit	MHP_RS00630	DNA polymerase III, subunit gamma and tau	old_locus_tag=mhp123
1_9	0.449392	7.88416	0.191374	0.293243	927	826	594	924	1430	1891	ribosomal protein s16	MHP_RS00455	30S ribosomal protein S16	old_locus_tag=mhp094
4_105	0.454143	9.40204	0.200322	0.301391	3124	2011	1663	2630	4062	5440	ribosomal protein l15 signature.	MHP_RS01030	50S ribosomal protein L15	old_locus_tag=mhp206
6_126	0.458239	6.55543	0.325248	0.434245	165	174	396	634	586	722	Hypothetical protein	MHP_RS00065	DNA-directed RNA polymerase subunit delta	old_locus_tag=mhp013
4_40	0.459917	6.02693	0.224458	0.327801	212	123	238	358	382	530	gtp cyclohydrolase 1 type 2/nif3	MHP_RS00325	hypothetical protein	old_locus_tag=mhp064
6_50	0.475222	7.28331	0.14901	0.241357	535	470	405	829	958	1194	competence-damaged protein	MHP_RS01170	hypothetical protein	old_locus_tag=mhp234
6_93	0.483139	9.02143	0.139289	0.231219	1705	1645	1359	2769	3031	4173	aminopeptidase p and proline dipeptidase signature.	MHP_RS03440	peptidase M24 family protein	old_locus_tag=mhp680
4_110	0.485342	5.6671	0.283749	0.391432	116	81	229	302	317	377	ribosomal protein l36	MHP_RS03600	50S ribosomal protein L36	NA
1_30	0.486259	6.27906	0.303217	0.412575	157	120	304	578	456	614	high nucleotidyl transferase	MHP_RS00575	hypothetical protein	old_locus_tag=mhp112
17_9	0.493606	7.82409	0.141437	0.23323	790	560	706	1204	1327	1792	lysyl-trna synthetase signature	MHP_RS00880	lysine--tRNA ligase	old_locus_tag=mhp174
4_31	0.497827	7.90481	0.173909	0.273207	1105	814	520	925	1429	1854	atp synthase alpha and beta subunits signature.	MHP_RS00280	ATP synthase subunit beta	old_locus_tag=mhp055
5_107	0.50137	6.75628	0.15699	0.24913	339	409	230	585	658	814	peptide methionine sulphoxide reductase mrsb	MHP_RS02790	peptide-methionine (R)-S-oxide reductase	old_locus_tag=mhp546
4_56	0.501451	9.14452	0.216896	0.320877	2855	2040	1149	1790	3410	4321	ribosomal protein s7 signature.	MHP_RS00410	30S ribosomal protein S7	old_locus_tag=mhp084
6_121	0.508333	6.27019	0.192185	0.293584	274	352	170	267	452	599	signal recognition particle srp54 subunit helical bundle	MHP_RS00040	signal recognition particle-docking protein FtsY	old_locus_tag=mhp008
2_42	0.508958	8.00536	0.151314	0.241521	664	677	842	1573	1501	2006	methionyl-trna synthetase	MHP_RS02120	methionine--tRNA ligase	old_locus_tag=mhp410
4_13	0.509671	8.48111	0.121489	0.208627	1317	1070	894	1898	2139	2722	ribonuclease ii/ribonuclease r	MHP_RS00200	ribonuclease R	old_locus_tag=mhp038
6_92	0.513928	6.47899	0.180762	0.282824	191	236	315	560	540	666	ribosomal protein l33 signature.	MHP_RS03435	50S ribosomal protein L33	old_locus_tag=mhp679
4_92	0.516639	9.55214	0.184458	0.285385	4049	2019	1759	2745	4324	5902	ribosomal protein l22 bacterial/chloroplast-type	MHP_RS00965	50S ribosomal protein L22	old_locus_tag=mhp193
1_53	0.517387	7.63844	0.284843	0.391856	260	501	886	1225	1159	1548	Hypothetical protein	MHP_RS00695	hypothetical protein	NA
15_4	0.518301	8.86774	0.182147	0.283467	1065	1083	1648	3120	2743	3597	abc transporter	MHP_RS01700	ABC transporter ATP-binding protein	old_locus_tag=mhp327
17_8	0.518521	9.61063	0.220406	0.323783	4061	2878	1289	2776	4515	6119	atpase aaa-type core	MHP_RS00885	ATPase AAA	old_locus_tag=mhp175
3_5	0.520089	8.4791	0.124141	0.210996	1253	1219	1101	1392	2145	2677	abc transporter	MHP_RS02310	ABC transporter ATP-binding protein	NA
3_25	0.523058	8.73958	0.127025	0.21438	1269	1669	1197	1880	2556	3215	nad/gmp synthase	MHP_RS02420	NAD(+) synthetase	old_locus_tag=mhp471
6_51	0.52433	10.0996	0.127423	0.21438	3851	4246	2503	5037	6519	8302	fkbp-type peptidyl-prolyl cis-trans isomerase	MHP_RS01165	trigger factor	old_locus_tag=mhp233
2_46	0.524844	7.20762	0.184526	0.285385	343	325	586	895	875	1119	Hypothetical protein	MHP_RS02140	hypothetical protein	old_locus_tag=mhp414
4_107	0.53037	7.75153	0.196197	0.296979	441	494	869	1338	1240	1670	adenylate kinase/ump-cmp kinase	MHP_RS01040	adenylate kinase	old_locus_tag=mhp208
1_54	0.533877	7.67216	0.124766	0.211339	513	687	597	1168	1172	1577	aspartyl/asparaginyl-trna synthetase class iib	MHP_RS00700	aspartate--tRNA ligase	old_locus_tag=mhp137
4_97	0.534488	8.87464	0.191359	0.293243	2662	1317	1010	1625	2666	3672	ribosomal protein l14 signature.	MHP_RS00990	50S ribosomal protein L14	old_locus_tag=mhp198
19_4	0.537627	6.46381	0.274089	0.382342	125	181	384	613	490	700	histidine triad (hit) protein	MHP_RS01905	hypothetical protein	old_locus_tag=mhp365
6_81	0.547555	9.59778	0.11115	0.19354	2935	2803	2171	2923	4479	5883	leucine-trna ligase	MHP_RS03375	leucine--tRNA ligase	old_locus_tag=mhp667
5_20	0.549699	11.313	0.105708	0.186677	10926	7327	7281	10549	14172	19978	rna polymerases beta chain signature.	MHP_RS03230	DNA-directed RNA polymerase subunit beta	old_locus_tag=mhp636
3_16	0.55571	9.85801	0.117522	0.203215	3718	3585	2129	3688	5308	7061	cytosol aminopeptidase signature.	MHP_RS02375	leucyl aminopeptidase	old_locus_tag=mhp462
19_6	0.565343	9.32415	0.11912	0.205265	1472	1971	2320	3485	3681	4809	Hypothetical protein	MHP_RS01895	hypothetical protein	old_locus_tag=mhp363
6_119	0.570723	6.14834	0.107531	0.187897	317	221	163	320	420	510	phosphoesterase dhha1	MHP_RS00030	PAP phosphatase	old_locus_tag=mhp006
15_1	0.57361	6.12089	0.136701	0.227734	180	153	230	483	384	535	dna methylase n-4/n-6	NA	NA	NA
6_105	0.576832	7.9601	0.0930367	0.171176	950	930	622	1038	1414	1865	multi antimicrobial extrusion protein	MHP_RS03500	hypothetical protein	old_locus_tag=mhp691
19_14	0.578204	5.55179	0.149923	0.241357	105	108	175	306	275	337	Hypothetical protein	MHP_RS01855	hypothetical protein	old_locus_tag=mhp357
4_90	0.579528	10.1574	0.142852	0.23466	6131	3536	2590	3868	6338	8732	ribosomal protein l2 signature.	MHP_RS00955	50S ribosomal protein L2	old_locus_tag=mhp190
4_57	0.582242	8.94092	0.0935933	0.171176	1867	1832	1364	1840	2834	3607	ribosomal protein s12/s23	MHP_RS00415	30S ribosomal protein S12	old_locus_tag=mhp085
6_77	0.583097	6.84351	0.136732	0.227734	299	240	386	811	672	827	Hypothetical protein	MHP_RS03355	hemolysin	old_locus_tag=mhp663
4_26	0.583511	6.88503	0.149536	0.241357	487	533	232	404	647	909	atpase f0 complex subunit c	MHP_RS00255	ATP synthase subunit C	old_locus_tag=mhp050
6_128	0.587965	6.28305	0.162333	0.256641	142	201	313	487	451	563	pseudouridine synthase rsua/rlub/c/d/e/f	MHP_RS00075	RNA pseudouridine synthase	old_locus_tag=mhp015
4_86	0.597126	9.29146	0.0829677	0.156507	2433	2253	1777	2372	3599	4547	ribosomal protein s10	MHP_RS00935	30S ribosomal protein S10	NA
6_111	0.600959	8.40305	0.10683	0.187328	754	977	1227	2015	1835	2587	membrane insertase oxa1/alb3/yidc	MHP_RS03530	membrane protein insertase YidC	old_locus_tag=mhp697
4_15	0.602349	6.82012	0.0789655	0.149524	309	360	351	635	622	848	phospholipase d/transphosphatidylase	MHP_RS00205	cardiolipin synthase	old_locus_tag=mhp040
4_39	0.605917	8.19947	0.0985421	0.176525	1136	575	1019	1586	1642	2172	rna polymerase sigma-70	MHP_RS00320	RNA polymerase sigma factor	old_locus_tag=mhp063
16_4	0.606512	7.07186	0.0740241	0.142332	506	473	321	657	800	929	ribosomal protein s18	MHP_RS01595	30S ribosomal protein S18	old_locus_tag=mhp305
4_7	0.607207	5.65676	0.220217	0.323783	92	83	256	302	308	336	peptidase a8 signal peptidase ii	MHP_RS00170	peptidase A8	old_locus_tag=mhp032
8_16	0.626945	7.86782	0.0579064	0.116315	748	743	747	1145	1361	1615	prokaryotic membrane lipoprotein lipid attachment site profile.	MHP_RS01790	hypothetical protein	old_locus_tag=mhp345
1_24	0.639006	7.76048	0.0581338	0.116315	681	679	757	998	1232	1520	aminoacyl-trna synthetase class ii	MHP_RS00545	hypothetical protein	old_locus_tag=mhp106
4_103	0.662317	8.7612	0.0918512	0.170044	1031	1001	1772	2643	2287	3200	ribosomal protein l18 bacterial-type	MHP_RS01020	50S ribosomal protein L18	old_locus_tag=mhp204
5_24	0.669516	5.99102	0.0533972	0.110136	247	184	216	265	347	448	dna methylase c-5 cytosine-specific active site	NA	NA	NA
2_56	0.673373	6.76717	0.0617259	0.1215	363	245	335	715	579	786	n6 adenine-specific dna methyltransferase d21 class	MHP_RS01715	type III restriction endonuclease subunit M	old_locus_tag=mhp330
4_25	0.684568	6.20605	0.255757	0.367051	75	115	400	515	383	538	atpase f0 complex subunit a	MHP_RS00250	F0F1 ATP synthase subunit A	old_locus_tag=mhp049
2_59	0.700373	8.59259	0.123235	0.210897	1838	1831	677	1118	2214	2505	elongation factor p signature.	MHP_RS02205	elongation factor P	old_locus_tag=mhp430
6_60	0.711913	6.08531	0.104938	0.185975	138	146	231	551	365	464	endoribonuclease ybey	MHP_RS01120	endoribonuclease YbeY	old_locus_tag=mhp224
6_104	0.712707	8.84722	0.0468419	0.0976036	1957	1787	1120	1793	2418	3237	prokaryotic transcription elongation factors signature 2.	MHP_RS03495	transcription elongation factor GreA	old_locus_tag=mhp690
4_91	0.714018	8.77734	0.055047	0.111891	2259	1348	1090	1677	2298	3087	ribosomal protein s19/s15	MHP_RS00960	30S ribosomal protein S19	old_locus_tag=mhp191
3_6	0.7162	9.55428	0.0665455	0.129089	1627	2006	2848	4896	3950	5263	Hypothetical protein	MHP_RS02315	ABC transporter permease	old_locus_tag=mhp452
6_78	0.717316	7.64208	0.0296105	0.0689067	774	639	560	978	1044	1402	dna helicase dnab type	MHP_RS03360	replicative DNA helicase	old_locus_tag=mhp664
4_88	0.717813	9.3509	0.0310228	0.0711951	2718	1983	1895	2994	3536	4426	ribosomal protein l4/l1e bacterial-type	MHP_RS00945	50S ribosomal protein L4	old_locus_tag=mhp188
17_13	0.718456	7.19043	0.0911745	0.169421	321	338	701	770	827	941	prokaryotic membrane lipoprotein lipid attachment site profile.	MHP_RS00860	hypothetical protein	old_locus_tag=mhp170
6_127	0.729837	9.0826	0.032221	0.0729366	2309	1834	1478	2294	2965	3589	ketose-bisphosphate aldolase class-ii	MHP_RS00070	fructose-1,6-bisphosphate aldolase, class II	old_locus_tag=mhp014
4_99	0.730963	9.33861	0.0333084	0.075057	2929	1723	1858	3091	3303	4590	ribosomal protein l5	MHP_RS01000	50S ribosomal protein L5	old_locus_tag=mhp200
5_103	0.732421	5.40461	0.0938375	0.171176	77	104	160	310	214	300	phosphatidate cytidylyltransferase	MHP_RS02810	phosphatidate cytidylyltransferase	old_locus_tag=mhp550
6_79	0.733415	6.88302	0.0443778	0.0940431	308	506	313	621	605	829	ribosomal protein l9 signature.	MHP_RS03365	50S ribosomal protein L9	old_locus_tag=mhp665
1_5	0.758051	5.68057	0.0590494	0.117627	131	114	224	295	255	360	Hypothetical protein	NA	NA	NA
4_28	0.761457	5.34046	0.0401234	0.0857574	99	122	137	256	213	268	atpase f1 complex oscp/delta subunit	MHP_RS00265	ATP synthase subunit delta	old_locus_tag=mhp052
4_30	0.762427	5.93339	0.0392862	0.0845775	165	157	212	400	298	435	atpase f1 complex gamma subunit	MHP_RS00275	ATP synthase F1 subunit gamma	old_locus_tag=mhp054
4_60	0.768367	6.94411	0.13609	0.227734	211	193	615	861	648	812	Hypothetical protein	MHP_RS00430	hypothetical protein	old_locus_tag=mhp088
5_59	0.768821	7.80135	0.093356	0.171176	507	374	1025	1499	1127	1533	dna polymerase helix-hairpin-helix motif	MHP_RS03040	DNA polymerase III subunit alpha	old_locus_tag=mhp599
2_45	0.774888	6.15119	0.115992	0.201268	124	127	359	462	359	484	prokaryotic membrane lipoprotein lipid attachment site profile.	MHP_RS02135	hypothetical protein	old_locus_tag=mhp413
1_39	0.775376	6.77563	0.0297841	0.0689882	292	331	343	715	558	741	recombination protein recr c4-type zinc finger	MHP_RS00620	recombination protein RecR	old_locus_tag=mhp121
5_91	0.780552	5.61992	0.157082	0.24913	255	266	56	124	266	310	Hypothetical protein	MHP_RS02875	potassium transporter KtrA	old_locus_tag=mhp562
6_90	0.790055	12.7552	0.02418	0.0581723	18917	20413	25803	38499	35410	45899	prokaryotic membrane lipoprotein lipid attachment site profile.	MHP_RS03425	surface lipoprotein	old_locus_tag=mhp677
2_30	0.791115	9.18406	0.0315927	0.0721705	1991	1471	2481	2523	3052	3761	proline-trna ligase class iia	MHP_RS02060	proline--tRNA ligase	old_locus_tag=mhp397
5_29	0.794132	7.15444	0.0233741	0.0565062	434	564	461	621	741	925	phosphotransferase system hpr serine phosphorylation site	MHP_RS03190	phosphocarrier protein HPr	old_locus_tag=mhp628
4_61	0.797179	7.13905	0.0410722	0.0874102	341	430	615	674	620	1059	amino acid/polyamine transporter i	MHP_RS01570	amino acid permease	old_locus_tag=mhp300
6_58	0.798277	7.18747	0.0194319	0.0483854	541	402	396	911	743	962	gtpase era [era].	MHP_RS01130	GTPase Era	old_locus_tag=mhp226
4_102	0.806134	9.51744	0.0157717	0.0406958	2783	2016	2442	3749	3556	5037	ribosomal protein l6 bacterial-type	MHP_RS01015	50S ribosomal protein L6	old_locus_tag=mhp203
6_40	0.806885	9.41845	0.0148891	0.0388208	2286	2285	1930	3909	3245	4797	prokaryotic membrane lipoprotein lipid attachment site profile.	MHP_RS01225	hypothetical protein	old_locus_tag=mhp244
2_23	0.81775	10.6785	0.0250159	0.0596073	8380	5054	3840	7283	8289	10693	prokaryotic membrane lipoprotein lipid attachment site profile.	MHP_RS02025	lipoprotein B	old_locus_tag=mhp390
6_107	0.823618	6.47023	0.0302938	0.0698439	218	235	311	613	443	580	Hypothetical protein	MHP_RS03510	hypothetical protein	old_locus_tag=mhp693
6_80	0.83388	8.20318	0.0162065	0.0416021	801	1104	921	1621	1469	1916	Hypothetical protein	MHP_RS03370	hypothetical protein	old_locus_tag=mhp666
5_4	0.839399	6.41031	0.0228502	0.0555092	382	320	175	406	425	547	chromosome segregation/condensation protein scpb	MHP_RS03305	segregation/condensation protein B	old_locus_tag=mhp654
4_104	0.846745	9.48591	0.0139237	0.0366516	3201	1940	2247	3373	3336	4909	ribosomal protein s5 signature.	MHP_RS01025	30S ribosomal protein S5	old_locus_tag=mhp205
3_29	0.849625	7.91502	0.0189098	0.047561	929	1028	651	926	1214	1528	cof protein	MHP_RS02440	hypothetical protein	old_locus_tag=mhp475
4_100	0.849978	7.89811	0.013217	0.035368	957	622	823	1185	1124	1608	ribosomal protein s14 signature.	MHP_RS01005	30S ribosomal protein S14 type Z	old_locus_tag=mhp201
16_6	0.858102	9.06374	0.0149765	0.0388453	2326	1998	1448	2133	2758	3272	ribosomal protein s6	MHP_RS01605	30S ribosomal protein S6	old_locus_tag=mhp307
5_18	0.861843	8.88101	0.022632	0.0552488	1380	1536	2063	1840	2341	2986	ribosomal protein l10/acidic p0	MHP_RS03240	50S ribosomal protein L10	old_locus_tag=mhp638
2_44	0.86827	6.84266	0.0117253	0.0317663	353	438	315	646	551	745	ribonuclease iii	MHP_RS02130	ribonuclease III	old_locus_tag=mhp412
4_106	0.868645	9.59578	0.00932829	0.0267039	3021	2295	2612	3664	3672	5086	protein secy signature 2.	MHP_RS01035	preprotein translocase subunit SecY	old_locus_tag=mhp207
15_12	0.868989	7.36447	0.018289	0.0462332	489	452	455	1235	773	1093	abc transporter	MHP_RS01660	ABC transporter ATP-binding protein	old_locus_tag=mhp319
1_31	0.87538	7.97512	0.0174806	0.0446427	698	663	827	1778	1134	1719	zinc-finger nad-dependent dna ligase c4-type	MHP_RS00580	DNA ligase (NAD(+)) LigA	old_locus_tag=mhp113
4_41	0.896292	6.79171	0.0217792	0.0534287	385	221	476	598	531	699	ap endonuclease 2	MHP_RS00330	endonuclease	old_locus_tag=mhp065
5_63	0.906738	8.621	0.00938391	0.0267039	1079	1314	1427	2162	1893	2452	zinc finger dna glycosylase/ap lyase/isoleucyl trna synthetase	MHP_RS03020	DNA-formamidopyrimidine glycosylase	old_locus_tag=mhp595
4_6	0.91346	5.93618	0.0262371	0.0616829	114	209	219	410	286	388	Hypothetical protein	MHP_RS00165	hypothetical protein	old_locus_tag=mhp031
6_52	0.925622	7.66308	0.0136362	0.0361215	492	646	631	1444	894	1340	Hypothetical protein	NA	NA	NA
4_87	0.927202	10.2521	0.00999308	0.0281161	5798	4281	3387	4698	5726	7607	ribosomal protein l3 signature.	MHP_RS00940	50S ribosomal protein L3	old_locus_tag=mhp187
4_3	0.930957	6.9681	0.0342087	0.0763944	248	300	592	783	559	814	Hypothetical protein	MHP_RS00150	hypothetical protein	NA
5_64	0.954203	8.37607	0.00490872	0.0154718	1040	1215	1124	1654	1560	2011	ribose/galactose isomerase	MHP_RS03015	ribose-5-phosphate isomerase	old_locus_tag=mhp594
8_6	0.962143	8.21795	0.0109541	0.0304757	791	829	906	2289	1379	1811	abc transporter	MHP_RS01830	ABC transporter ATP-binding protein	old_locus_tag=mhp352
16_5	0.983894	8.1683	0.00626106	0.0191289	1098	1253	785	1176	1338	1701	Hypothetical protein	MHP_RS01600	single-stranded DNA-binding protein	old_locus_tag=mhp306
5_19	0.985585	8.90976	0.00771908	0.0231572	2091	1756	1610	1632	2131	2977	ribosomal protein l7/l12 oligomerisation	MHP_RS03235	50S ribosomal protein L7/L12	old_locus_tag=mhp637
1_23	0.989754	8.34589	0.00918075	0.0265815	754	1004	1195	2172	1445	2000	phenylalanine-trna ligase class iic beta subunit	MHP_RS00540	phenylalanine--tRNA ligase subunit beta	old_locus_tag=mhp105
5_22	0.992307	5.78096	0.0546501	0.11154	95	96	301	360	252	326	trna threonylcarbamoyl adenosine modification protein tsae	MHP_RS03220	tRNA (adenosine(37)-N6)-threonylcarbamoyltransferase complex ATPase subunit type 1 TsaE	old_locus_tag=mhp634
5_48	0.998372	4.95925	0.074959	0.143025	36	61	136	275	123	207	phosphotransferase system eiib/cysteine phosphorylation site	MHP_RS03095	PTS glucose transporter subunit IIB	old_locus_tag=mhp610
3_4	1.00005	8.08992	0.0195481	0.0484327	1379	1217	619	807	1219	1645	s-adenosylmethionine synthase signature 2.	MHP_RS02305	methionine adenosyltransferase	old_locus_tag=mhp450
6_75	1.02458	5.96739	0.00405319	0.0131071	205	197	172	429	279	368	cysteinyl-trna synthetase/mycothiol ligase	MHP_RS03345	cysteine--tRNA ligase	old_locus_tag=mhp661
6_72	1.05412	8.55202	0.00201963	0.00713316	1566	1393	1072	1729	1738	2058	kow	MHP_RS03325	transcription termination/antitermination protein NusG	old_locus_tag=mhp657
5_89	1.0545	7.14222	0.0336086	0.0753923	248	268	686	1064	629	806	Hypothetical protein	MHP_RS02885	hypothetical protein	old_locus_tag=mhp565
6_49	1.05519	5.59961	0.00254851	0.00869287	155	167	151	289	215	277	yqaj viral recombinase	MHP_RS01175	hypothetical protein	old_locus_tag=mhp235
2_28	1.05994	7.64468	0.00443094	0.0142362	834	601	424	1411	839	1203	abc transporter	MHP_RS02050	ABC transporter ATP-binding protein	old_locus_tag=mhp395
3_28	1.06112	6.87119	0.00189333	0.00678329	381	376	383	705	519	666	cytidylyltransferase	MHP_RS02435	nicotinate-nucleotide adenylyltransferase	old_locus_tag=mhp474
4_43	1.06181	7.96357	0.00935934	0.0267039	588	611	1063	1709	1055	1487	dna mismatch endonuclease vsr	MHP_RS00340	hypothetical protein	old_locus_tag=mhp067
4_42	1.0753	6.50246	0.00348025	0.0114779	300	224	370	524	386	528	tyrosine-trna ligase	MHP_RS00335	tyrosine--tRNA ligase	old_locus_tag=mhp066
6_118	1.0792	6.08604	0.00455566	0.0145431	370	202	166	322	275	412	phosphoesterase dhha1	MHP_RS00025	MgpA	old_locus_tag=mhp005
15_3	1.09695	7.54985	0.0114706	0.0314198	393	446	778	1426	809	1052	abc transporter	MHP_RS01705	ABC transporter ATP-binding protein	old_locus_tag=mhp328
6_42	1.09766	6.37927	0.00219851	0.00765633	259	268	247	569	318	520	n-6 adenine-specific dna methylases signature.	MHP_RS01215	N5-glutamine S-adenosyl-L-methionine-dependent methyltransferase	old_locus_tag=mhp242
6_94	1.10268	7.91205	0.00288857	0.00978576	722	712	678	1861	1016	1375	prokaryotic membrane lipoprotein lipid attachment site profile.	MHP_RS03445	hypothetical protein	old_locus_tag=mhp681
5_55	1.11337	9.06197	0.00114547	0.00425703	1704	2009	1866	2678	2248	3025	transcription termination/antitermination protein nusa	MHP_RS03060	transcription termination/antitermination protein NusA	old_locus_tag=mhp603
13_16	1.12901	8.84068	0.00473343	0.0150143	986	1479	1955	2781	1990	2470	oligopeptidase f	MHP_RS02665	oligoendopeptidase F	old_locus_tag=mhp520
5_57	1.13639	8.75807	0.00101183	0.00393455	1979	1507	1258	1973	1775	2448	translation-initiation factor 2	MHP_RS03050	translation initiation factor IF-2	old_locus_tag=mhp601
5_5	1.17227	6.07292	0.000664981	0.00277204	242	213	230	382	266	378	prokaryotic chromosome segregation/condensation protein scpa	MHP_RS03300	segregation/condensation protein A	old_locus_tag=mhp653
4_101	1.18146	8.63182	0.00161932	0.00588628	1223	993	1642	2483	1504	2292	ribosomal protein s8	MHP_RS01010	30S ribosomal protein S8	old_locus_tag=mhp202
5_58	1.1969	5.90028	0.0132808	0.035368	131	106	309	415	241	320	Hypothetical protein	MHP_RS03045	ribosome-binding factor A	old_locus_tag=mhp600
2_24	1.20793	5.44168	0.00078394	0.00320002	147	123	160	267	176	229	abc transporter	MHP_RS02030	glycerol transporter	old_locus_tag=mhp391
1_38	1.23029	6.71558	0.000526359	0.0022404	372	447	275	583	410	561	thymidylate kinase signature.	MHP_RS00615	thymidylate kinase	old_locus_tag=mhp120
6_113	1.25179	5.94858	0.000930947	0.00370889	306	234	176	243	229	337	ribosomal protein l34 signature.	MHP_RS03540	50S ribosomal protein L34	old_locus_tag=mhp699
2_60	1.25649	9.93916	0.000521313	0.00223805	4799	3685	2358	4776	3950	4937	transketolase signature 2.	MHP_RS02210	transketolase	old_locus_tag=mhp431
4_4	1.26072	8.12506	0.000387655	0.00173921	824	922	1089	1615	1060	1479	amidase	MHP_RS00155	amidase	old_locus_tag=mhp029
3_27	1.26821	5.60758	0.00081473	0.00329866	155	154	133	375	177	266	Hypothetical protein	MHP_RS02430	5'-methylthioadenosine/S-adenosylhomocysteine nucleosidase	old_locus_tag=mhp473
6_74	1.27434	5.50015	0.000505914	0.00219083	132	152	152	303	170	238	trna/rrna methyltransferase spou type	MHP_RS03340	23S rRNA (guanosine(2251)-2'-O)-methyltransferase RlmB	old_locus_tag=mhp660
6_41	1.29114	7.25066	0.00245989	0.00844846	894	585	294	643	517	859	peptide chain release factor class i/class ii	MHP_RS01220	peptide chain release factor 1	old_locus_tag=mhp243
5_53	1.29469	8.0212	0.000174206	0.000842276	1045	1045	722	1330	1011	1293	immunoglobulin e-set	MHP_RS03070	pullulanase	old_locus_tag=mhp605
6_132	1.36587	5.83015	0.000185885	0.000890104	193	238	147	357	202	285	abc transporter	MHP_RS00100	ABC transporter ATP-binding protein	old_locus_tag=mhp021
6_103	1.38713	5.45077	0.000998908	0.00391698	96	132	199	286	149	222	Hypothetical protein	MHP_RS03490	hypothetical protein	old_locus_tag=mhp688
5_70	1.40602	6.13297	0.00119164	0.00439581	137	234	324	443	251	334	amidohydrolase	MHP_RS02990	N-acetylglucosamine-6-phosphate deacetylase	old_locus_tag=mhp588
17_12	1.41389	7.9278	0.000164427	0.00081074	1083	1106	627	1054	910	1098	abc transporter	MHP_RS00865	ABC-F family ATPase	old_locus_tag=mhp171
6_82	1.42838	6.32961	0.000366326	0.00165846	319	401	164	424	276	388	uvrb/uvrc motif	MHP_RS03380	excinuclease ABC subunit B	old_locus_tag=mhp669
6_91	1.43194	8.36943	3.525e-05	0.000201776	1320	1340	916	1813	1144	1578	smcs flexible hinge	MHP_RS03430	chromosome partitioning protein Smc	old_locus_tag=mhp678
5_90	1.47585	5.63098	0.000260957	0.00119226	118	163	220	310	172	224	cation transporter	MHP_RS02880	potassium transporter KtrB	old_locus_tag=mhp564
6_45	1.47689	5.29018	0.000231222	0.00107616	119	99	162	275	119	198	trna/rrna methyltransferase spou type	MHP_RS01200	RNA methyltransferase	old_locus_tag=mhp239
2_62	1.48448	7.06057	3.70561e-05	0.000208074	525	558	339	786	425	647	trna-specific 2-thiouridylase	MHP_RS02220	tRNA 2-thiouridine(34) synthase MnmA	old_locus_tag=mhp433
4_5	1.48521	7.53945	0.00224169	0.00775252	343	429	933	1418	661	812	glutamyl-trna(gln) amidotransferase subunit b signature.	MHP_RS00160	glutaminyl-tRNA synthase (glutamine-hydrolyzing) subunit B	old_locus_tag=mhp030
2_74	1.49499	8.65468	0.0364351	0.0795819	4143	913	616	662	1254	1970	Hypothetical protein	NA	NA	NA
3_22	1.52935	8.06504	0.00012469	0.000620958	642	876	1182	1718	874	1208	Hypothetical protein	MHP_RS02405	ABC transporter permease	old_locus_tag=mhp468
5_61	1.55884	5.84252	1.95897e-05	0.000123489	217	206	158	393	210	221	endonuclease/exonuclease/phosphatase	MHP_RS03030	nuclease	old_locus_tag=mhp597
3_21	1.57797	6.75974	0.000831647	0.00334	191	307	520	811	359	455	abc transporter	MHP_RS02400	multidrug ABC transporter ATP-binding protein	old_locus_tag=mhp467
5_6	1.59052	6.05127	6.86678e-06	4.81642e-05	264	224	246	355	227	265	phospholipid/glycerol acyltransferase	MHP_RS03295	1-acyl-sn-glycerol-3-phosphate acyltransferase	old_locus_tag=mhp652
17_11	1.5936	6.74933	1.4704e-05	9.89536e-05	399	489	277	626	342	462	trna modification gtpase mnme	MHP_RS00870	tRNA uridine-5-carboxymethylaminomethyl(34) synthesis GTPase MnmE	old_locus_tag=mhp172
6_43	1.62458	7.20052	5.40612e-06	3.84607e-05	553	459	467	1040	439	646	glutamyl/glutaminyl-trna synthetase	MHP_RS01210	glutamate--tRNA ligase	old_locus_tag=mhp241
7_4	1.66829	6.18378	0.000119416	0.000600697	172	211	368	456	203	322	amino acid/polyamine transporter i	NA	NA	NA
6_59	1.71208	6.17123	1.73432e-06	1.34952e-05	299	242	213	483	220	280	cytidine deaminase homotetrameric	MHP_RS01125	cytidine deaminase	old_locus_tag=mhp225
5_98	1.76833	7.51488	3.51972e-06	2.61615e-05	586	543	830	1109	568	650	prokaryotic membrane lipoprotein lipid attachment site profile.	MHP_RS02835	hypothetical protein	old_locus_tag=mhp555
4_58	1.78851	5.42936	0.00579846	0.0179356	53	61	238	419	112	177	Hypothetical protein	MHP_RS00420	DUF4231 domain-containing protein	old_locus_tag=mhp086
5_3	1.79998	5.41962	0.000755108	0.0031078	71	97	171	444	117	166	lysylphosphatidylglycerol synthetase/glycosyltransferase agld	MHP_RS03310	hypothetical protein	old_locus_tag=mhp655
3_19	1.93785	6.82847	1.50551e-05	9.99662e-05	217	472	434	864	287	405	prokaryotic membrane lipoprotein lipid attachment site profile.	MHP_RS02390	hypothetical protein	old_locus_tag=mhp465
5_93	2.1522	5.5642	0.00734712	0.022175	29	60	345	404	114	136	Hypothetical protein	NA	NA	NA
4_71	2.167	7.60158	2.89452e-09	4.00409e-08	792	874	586	1112	437	586	rna-metabolising metallo-beta-lactamase	NA	NA	NA
3_20	2.194	8.0005	1.73949e-08	1.92504e-07	717	1024	1086	1610	574	750	prokaryotic membrane lipoprotein lipid attachment site profile.	MHP_RS02395	hypothetical protein	old_locus_tag=mhp466
3_30	2.26594	7.67723	1.7783e-09	2.60468e-08	806	618	702	1589	434	579	Hypothetical protein	MHP_RS02445	F0F1 ATP synthase subunit beta	old_locus_tag=mhp476
4_70	2.26978	7.99844	2.06464e-10	3.67211e-09	1085	1006	808	1616	546	715	abc transporter	MHP_RS01465	excinuclease ABC subunit A	old_locus_tag=mhp288
6_37	2.39956	7.51515	1.11695e-10	2.13938e-09	735	708	767	944	375	452	Hypothetical protein	MHP_RS01245	membrane protein	old_locus_tag=mhp247
3_31	2.45179	7.91896	1.40888e-08	1.59459e-07	774	618	935	2204	446	622	atp synthase alpha and beta subunits signature.	MHP_RS02450	F0F1 ATP synthase subunit alpha	old_locus_tag=mhp477
4_59	2.46434	5.76443	3.34617e-05	0.000196046	107	88	318	489	86	156	Hypothetical protein	MHP_RS00425	hypothetical protein	old_locus_tag=mhp087
2_15	2.51946	7.19971	6.67017e-09	8.49445e-08	917	369	401	1012	251	373	Hypothetical protein	MHP_RS01990	ABC transporter permease	old_locus_tag=mhp382
5_8	2.55225	6.34886	6.01685e-11	1.19856e-09	366	235	286	611	147	189	prokaryotic membrane lipoprotein lipid attachment site profile.	MHP_RS03285	hypothetical protein	old_locus_tag=mhp650
5_60	2.56896	5.44834	1.19278e-08	1.3814e-07	138	116	202	345	60	123	helix-hairpin-helix motif class 2	MHP_RS03035	5'-3' exonuclease	old_locus_tag=mhp598
2_14	2.5933	7.61863	4.23077e-09	5.68929e-08	1062	450	554	1646	336	455	Hypothetical protein	MHP_RS01985	ABC transporter permease	old_locus_tag=mhp381
3_32	2.63337	8.28289	3.1084e-10	5.33787e-09	986	966	1112	2810	484	748	Hypothetical protein	MHP_RS02455	hypothetical protein	old_locus_tag=mhp478
3_35	2.68499	6.42831	1.97885e-08	2.14232e-07	193	341	268	847	142	184	Hypothetical protein	MHP_RS02470	hypothetical protein	old_locus_tag=mhp481
3_34	2.76362	6.06678	7.19349e-08	7.16471e-07	136	218	236	715	102	140	Hypothetical protein	MHP_RS02465	hypothetical protein	NA
2_13	2.79867	8.89271	1.7011e-09	2.56711e-08	2291	1202	1152	4643	674	1013	abc transporter	MHP_RS01980	ABC transporter ATP-binding protein	old_locus_tag=mhp380
2_11	2.81536	9.573	8.67985e-09	1.02918e-07	3597	2898	1230	7059	1036	1648	mycoplasma mg185/mg260 protein	MHP_RS01970	hypothetical protein	old_locus_tag=mhp378
13_17	2.89264	7.39011	2.544e-09	3.61975e-08	367	514	790	1481	239	317	prokaryotic membrane lipoprotein lipid attachment site profile.	MHP_RS02755	hypothetical protein	old_locus_tag=mhp539
2_31	2.91503	5.4464	6.75728e-10	1.12171e-08	223	247	129	159	57	87	Hypothetical protein	MHP_RS02075	hypothetical protein	old_locus_tag=mhp399
6_54	2.93615	5.64175	1.66393e-12	4.36124e-11	184	247	151	334	58	106	engc gtpase	MHP_RS01150	ribosome small subunit-dependent GTPase	old_locus_tag=mhp230
3_36	3.14287	6.04284	1.34366e-10	2.4783e-09	140	314	235	558	90	93	Hypothetical protein	MHP_RS02475	hypothetical protein	old_locus_tag=mhp482
2_10	3.21277	9.342	4.34123e-09	5.68929e-08	2880	2382	925	6902	665	1104	prokaryotic membrane lipoprotein lipid attachment site profile.	MHP_RS01965	hypothetical protein	old_locus_tag=mhp377
2_12	3.34235	7.63778	1.16726e-12	3.41939e-11	991	660	423	1860	192	305	prokaryotic membrane lipoprotein lipid attachment site profile.	MHP_RS01975	hypothetical protein	old_locus_tag=mhp379
aLocus tag in strain 98 genome annotation
bLog 2 fold change in vivo to in vitro
cLog 2 counts per million
dFalse discovery rate
eRead counts per gene in flush samples (in vivo)
fRead counts per gene in culture samples (in vitro)
gGene annotation based on SAPP determined protein domains
hLocus tag of homologous gene in strain 232 (NCBI reference sequence NC_006360.1)
iGene annotation of the homologous gene in strain 232
jOld locus tag in strain 232

## Sheet: Table S7
Table S7: Abbreviations used for metabolite names in the metabolic map
Abbreviation	Metabolite name
E4P	D-erythrose 4-phosphate
ADP	adenosine 5'-diphosphate
ATP	adenosine 5'-triphosphate
F6P	D-fructose 6-phosphate
FBP	D-fructose 1,6-bisphosphate
DHAP	glycerone phosphate, dihydroxyacetone phosphate
G3P	glycerol 3-phosphate
OPP	oligopeptide
GLY	glycerol
GAP	D-glyceraldehyde 3-phosphate
G6P	D-glucose 6-phosphate
PEP	phosphoenolpyruvate
PYR	pyruvate
S7P	sedoheptulose 7-phosphate
X5P	L-xylulose 5-phosphate
R5P	D-ribose 5-phosphate
PRPP	5-phospho-D-ribose 1-diphosphate
Ru5P	L-ribulose 5-phosphate
RIB	D-ribose
H+	proton
H2O	water
H2O2	hydrogen peroxide
OPP	oligopeptide
AcCoA	acetyl-CoA
CPD365	scyllo-inosine
MAL	methylmalonate semialdehyde
ACP	acyl-carrier-protein, holo[acyl-carrier-protein]
